# Supplementary material for: N-(4-Isopropoxyphen­yl)acetamide
Source: Acta Crystallogr Sect E Struct Rep Online. 2009 Apr 10;65(Pt 5):o1017. doi: 10.1107/S1600536809012665 (PMC2977703; doi:10.1107/S1600536809012665)
Supplement: Supplementary file 2 [file e-65-o1017-Isup2.hkl]

# 
# h,k,l, Fc-squared, Fo-squared, sigma(Fo-squared) and status flag 
# 
data_I
_shelx_title '    K in Pbca' 
_shelx_refln_list_code          4 
_shelx_F_calc_maximum      169.18 
_exptl_crystal_F_000       832.00 
_reflns_d_resolution_high  0.8330 
 
loop_ 
 _symmetry_equiv_pos_as_xyz 
 'x, y, z' 
 '-x+1/2, -y, z+1/2' 
 'x+1/2, -y+1/2, -z' 
 '-x, y+1/2, -z+1/2' 
 '-x, -y, -z' 
 'x-1/2, y, -z-1/2' 
 '-x-1/2, y-1/2, z' 
 'x, -y-1/2, z-1/2' 
 
_cell_length_a     9.3010 
_cell_length_b     7.6490 
_cell_length_c    31.3940 
_cell_angle_alpha  90.000 
_cell_angle_beta   90.000 
_cell_angle_gamma  90.000 
 
_shelx_F_squared_multiplier     1.000 
 
loop_ 
 _refln_index_h 
 _refln_index_k 
 _refln_index_l 
 _refln_F_squared_calc 
 _refln_F_squared_meas 
 _refln_F_squared_sigma 
 _refln_observed_status 
   2   0   0    24053.56    24454.32    347.90 o 
   4   0   0       11.66       18.70      7.06 o 
   6   0   0      575.03      692.91     28.30 o 
   8   0   0       81.25       78.92     15.83 o 
  10   0   0      401.42      449.41     27.86 o 
   2   1   0     1002.61      781.63     13.77 o 
   4   1   0      379.29      460.25     17.22 o 
   6   1   0       36.29       43.55     11.85 o 
   8   1   0       16.39        5.79     10.23 o 
  10   1   0       50.80       42.61     12.21 o 
   0   2   0    11668.09    11496.28    228.53 o 
   2   2   0     1358.86     1296.20     20.54 o 
   4   2   0       23.28       12.75      5.70 o 
   6   2   0      108.36      125.76     15.39 o 
   8   2   0      295.41      315.17     22.19 o 
  10   2   0       16.04       10.87     10.48 o 
   2   3   0     1190.47     1215.67     23.20 o 
   4   3   0      297.43      317.48     17.86 o 
   6   3   0      180.34      188.05     16.16 o 
   8   3   0       71.08       63.95     13.43 o 
  10   3   0        0.86        2.02      9.24 o 
   0   4   0      736.95      644.19     18.69 o 
   2   4   0      107.89      111.55      9.80 o 
   4   4   0     2554.63     2745.47     45.58 o 
   6   4   0      131.04      116.00     13.74 o 
   8   4   0        2.42        3.49     11.30 o 
  10   4   0        4.18        9.64     10.01 o 
   2   5   0      688.20      611.50     23.38 o 
   4   5   0      140.09      133.16     15.22 o 
   6   5   0        5.93       24.79     10.83 o 
   8   5   0       10.17       12.08     11.64 o 
   0   6   0       52.81       44.83     10.50 o 
   2   6   0       27.59       25.66      8.80 o 
   4   6   0      226.13      246.82     19.22 o 
   6   6   0       48.19       37.75     16.49 o 
   8   6   0       14.59       10.68     14.60 o 
   2   7   0       24.22       43.61     11.29 o 
   4   7   0        6.23        0.00     12.42 o 
   6   7   0       11.26        9.56     13.54 o 
   0   8   0       14.36       28.30     11.77 o 
   2   8   0        7.75        2.59     13.24 o 
   4   8   0        1.15       11.01     12.40 o 
   2   9   0        0.01       18.41     14.09 o 
   1   1   1    11494.87    10953.32    185.59 o 
   2   1   1     6022.14     6290.34     41.75 o 
   3   1   1      314.67      308.44     12.39 o 
   4   1   1       49.12       38.50      7.49 o 
   5   1   1       18.98       15.39      5.72 o 
   6   1   1        2.00        0.72      6.45 o 
   7   1   1        2.38        2.50      7.11 o 
   8   1   1        5.72       14.18      9.16 o 
   9   1   1      295.53      311.94     22.56 o 
  10   1   1       70.93       64.62     15.13 o 
  11   1   1        0.37        9.47      7.20 o 
   0   2   1     2525.39     2791.74     26.75 o 
   1   2   1      660.13      724.99     14.11 o 
   2   2   1     3592.23     3278.06     31.92 o 
   3   2   1     1296.44     1018.12     21.26 o 
   4   2   1      489.26      536.24     18.13 o 
   5   2   1      352.75      459.26     19.34 o 
   6   2   1       12.13       18.13      8.13 o 
   7   2   1       78.00       77.06     12.47 o 
   8   2   1        0.13       15.28      8.45 o 
   9   2   1       45.59       46.47     12.45 o 
  10   2   1        0.92       14.34      9.20 o 
   1   3   1      219.37      201.33      8.33 o 
   2   3   1      929.80      935.40     20.27 o 
   3   3   1     2328.27     1951.11     31.93 o 
   4   3   1       51.53       52.19      7.25 o 
   5   3   1        2.71        8.03      6.34 o 
   6   3   1       34.70       54.30      9.32 o 
   7   3   1       40.13       55.76     11.32 o 
   8   3   1       21.05       42.63      9.51 o 
   9   3   1       53.92       62.07     11.79 o 
  10   3   1        0.60        5.76      9.39 o 
   0   4   1     2637.83     2449.75     34.64 o 
   1   4   1     1205.90     1248.96     25.77 o 
   2   4   1      553.73      539.39     18.14 o 
   3   4   1       24.07       12.97      6.48 o 
   4   4   1        5.65       10.60      8.06 o 
   5   4   1       72.83       67.74      9.26 o 
   6   4   1       18.27       25.89      9.44 o 
   7   4   1       12.84        9.46     11.12 o 
   8   4   1       29.63       39.55     11.35 o 
   9   4   1       53.66       56.38     13.60 o 
  10   4   1        0.49        7.10      8.30 o 
   1   5   1      335.02      351.36     16.92 o 
   2   5   1       68.22       70.55      8.83 o 
   3   5   1        2.53       17.37      8.30 o 
   4   5   1        0.52        4.12      8.63 o 
   5   5   1       50.66       51.02     13.52 o 
   6   5   1        0.09        7.76     10.19 o 
   7   5   1       72.56       75.83     15.45 o 
   8   5   1        0.11       11.63     11.63 o 
   9   5   1       36.49       37.98     13.53 o 
   0   6   1      283.36      274.04     16.28 o 
   1   6   1       14.10       23.04      8.54 o 
   2   6   1       47.74       44.32     10.25 o 
   3   6   1        0.75        5.58      8.76 o 
   4   6   1        0.02        9.44      9.72 o 
   5   6   1       69.81       80.51     15.48 o 
   6   6   1        0.55        2.57     12.39 o 
   7   6   1       18.95       15.81     12.09 o 
   8   6   1        4.54       11.86     11.02 o 
   1   7   1        7.44       22.44     10.19 o 
   2   7   1        2.16        6.15     10.47 o 
   3   7   1        5.51        9.25     11.91 o 
   4   7   1        3.62        9.06     11.14 o 
   5   7   1       25.49       33.05     14.07 o 
   6   7   1        1.22        1.58     15.04 o 
   7   7   1       35.45       18.32     18.62 o 
   0   8   1        0.11       16.38     10.20 o 
   1   8   1        1.27       11.57      9.67 o 
   2   8   1        0.05        5.19     12.30 o 
   3   8   1       25.46       55.44     14.18 o 
   4   8   1        1.02       15.71     13.71 o 
   5   8   1       10.27       11.90     18.42 o 
   1   9   1       43.04       47.30     15.51 o 
   2   9   1        0.23        4.61     15.40 o 
   0   0   2     9927.69     8999.91    120.41 o 
   1   0   2    12516.89    12270.43    181.72 o 
   2   0   2     1611.24     2047.80     22.85 o 
   3   0   2     1281.13     1140.53     20.68 o 
   4   0   2     1669.41     1581.45     29.00 o 
   5   0   2      108.87       90.25      9.40 o 
   6   0   2      118.46      106.95     11.25 o 
   7   0   2       53.60       77.02     11.02 o 
   8   0   2        0.03        3.84      8.65 o 
   9   0   2       74.15       71.76     13.64 o 
  10   0   2      250.85      231.23     19.17 o 
  11   0   2       93.48       76.38     11.08 o 
   1   1   2        3.40        0.17      3.67 o 
   2   1   2    25411.64    22649.96    339.60 o 
   3   1   2     2858.09     3133.49     35.46 o 
   4   1   2     2469.21     2612.69     37.12 o 
   5   1   2      282.28      381.19     17.48 o 
   6   1   2       82.26      110.65     11.86 o 
   7   1   2       11.48       22.63      8.49 o 
   8   1   2       96.28      101.39     14.53 o 
   9   1   2       39.47       64.63     12.64 o 
  10   1   2        2.21        4.84     10.39 o 
  11   1   2       23.94       11.02      9.31 o 
   0   2   2     4694.90     4949.14     36.73 o 
   1   2   2     4656.59     4733.51     36.29 o 
   2   2   2     2739.42     2888.67     31.33 o 
   3   2   2     1489.10     1670.49     28.11 o 
   4   2   2      502.02      453.54     17.94 o 
   5   2   2        0.87        3.30      7.02 o 
   6   2   2      345.40      435.12     22.27 o 
   7   2   2      100.84       95.18     12.97 o 
   8   2   2        3.65        8.89      8.89 o 
   9   2   2       12.54       23.18      9.43 o 
  10   2   2       42.27       32.79      9.38 o 
   1   3   2      317.19      370.01     12.44 o 
   2   3   2     1314.89     1184.33     22.85 o 
   3   3   2       18.42       10.59      6.25 o 
   4   3   2      150.33      139.69      9.08 o 
   5   3   2       58.12       86.44     10.32 o 
   6   3   2      219.55      212.27     16.68 o 
   7   3   2        0.98        9.13      9.13 o 
   8   3   2        9.11        3.09     11.06 o 
   9   3   2       15.32       36.95     10.03 o 
  10   3   2       28.17       24.28      9.00 o 
   0   4   2        4.81        6.96      7.35 o 
   1   4   2      565.80      601.24     18.16 o 
   2   4   2      399.42      316.23     14.10 o 
   3   4   2      104.24       80.84      9.38 o 
   4   4   2        3.63        9.96      7.05 o 
   5   4   2        9.54        9.49      9.90 o 
   6   4   2      392.00      347.06     22.12 o 
   7   4   2       16.27       17.52     10.65 o 
   8   4   2        0.60       10.92     10.92 o 
   9   4   2        0.98        5.43     11.09 o 
  10   4   2        0.17        2.90     10.17 o 
   1   5   2      869.09      789.26     24.01 o 
   2   5   2      641.06      598.15     22.57 o 
   3   5   2       11.91       13.01      8.50 o 
   4   5   2        6.99       29.75      8.30 o 
   5   5   2       11.90        7.57     10.04 o 
   6   5   2       30.64       34.65     10.70 o 
   7   5   2       14.14        5.99     12.81 o 
   8   5   2        0.49       17.43     10.68 o 
   9   5   2       14.93       12.08     13.33 o 
   0   6   2      861.21      819.96     27.14 o 
   1   6   2        4.71        1.52      9.00 o 
   2   6   2       19.25       18.02      8.45 o 
   3   6   2        6.67        2.77      9.11 o 
   4   6   2        4.76        0.00      9.89 o 
   5   6   2        0.01        6.96     11.46 o 
   6   6   2       49.46       61.00     13.45 o 
   7   6   2        0.43       15.34     12.30 o 
   8   6   2        0.53        1.48     13.14 o 
   1   7   2        0.21        9.48      9.48 o 
   2   7   2       12.29       11.37      9.41 o 
   3   7   2        0.07        9.19      9.47 o 
   4   7   2        0.01        6.46     10.87 o 
   5   7   2        0.63        5.64     12.79 o 
   6   7   2        0.05        7.66     13.04 o 
   7   7   2       10.93        9.66     14.84 o 
   0   8   2       23.19        2.04     12.36 o 
   1   8   2        8.18       15.13     11.87 o 
   2   8   2        5.19       11.61     14.89 o 
   3   8   2       54.08       63.79     17.91 o 
   4   8   2        0.09       13.46     13.46 o 
   5   8   2       19.95       15.20     17.38 o 
   1   9   2        1.95       11.22     13.92 o 
   2   9   2        1.76       14.30     14.30 o 
   1   1   3     4002.14     4797.04     32.57 o 
   2   1   3     4981.31     5109.27     39.02 o 
   3   1   3       59.46       85.61      7.38 o 
   4   1   3      506.26      631.78     18.98 o 
   5   1   3      126.10       91.75     10.17 o 
   6   1   3        1.86        5.63      6.04 o 
   7   1   3      206.37      169.46     16.24 o 
   8   1   3       17.40       28.88      8.55 o 
   9   1   3        0.32        4.95      9.66 o 
  10   1   3       86.35       69.91     13.53 o 
  11   1   3        2.20        8.78      8.78 o 
   0   2   3     6612.93     7370.82     46.72 o 
   1   2   3     7372.24     8027.29     49.21 o 
   2   2   3     5795.37     6066.60     46.77 o 
   3   2   3       93.83       93.59      8.41 o 
   4   2   3       79.45      116.28     11.27 o 
   5   2   3     1274.88     1412.70     34.41 o 
   6   2   3      145.85      115.76     12.46 o 
   7   2   3       21.58       26.00      9.04 o 
   8   2   3      112.49      115.66     12.95 o 
   9   2   3      141.00      132.29     14.92 o 
  10   2   3       14.37       18.46      9.14 o 
   1   3   3     1740.78     1635.41     25.97 o 
   2   3   3       62.70       80.50      7.47 o 
   3   3   3       99.81       69.89      7.22 o 
   4   3   3      678.66      651.90     21.76 o 
   5   3   3      125.13      129.19     12.79 o 
   6   3   3        3.80        2.47      8.22 o 
   7   3   3        0.06        8.51      9.05 o 
   8   3   3      153.75      166.48     16.87 o 
   9   3   3      104.51       90.25     13.68 o 
  10   3   3        1.58       19.93      6.88 o 
   0   4   3     1316.75     1127.35     24.27 o 
   1   4   3      110.70      102.39      8.73 o 
   2   4   3      242.57      334.68     15.06 o 
   3   4   3      405.74      428.44     18.21 o 
   4   4   3       16.02       30.45      9.13 o 
   5   4   3       71.26       99.74     11.61 o 
   6   4   3        5.21        9.55      9.55 o 
   7   4   3        0.02        4.11      8.86 o 
   8   4   3       30.02       35.49     10.36 o 
   9   4   3      139.84      145.84     16.53 o 
  10   4   3        3.14        1.84      8.70 o 
   1   5   3      120.01      130.53     11.72 o 
   2   5   3      242.35      187.77     13.57 o 
   3   5   3        0.11        2.12      7.24 o 
   4   5   3        7.58       23.15      8.50 o 
   5   5   3       36.01        8.56     13.04 o 
   6   5   3        0.02        7.46      9.53 o 
   7   5   3       72.74      104.55     14.44 o 
   8   5   3        3.90        1.25     11.37 o 
   9   5   3       23.45       28.76      8.48 o 
   0   6   3        8.12        6.98      7.98 o 
   1   6   3       92.02       93.86     12.30 o 
   2   6   3        5.69       15.63      7.33 o 
   3   6   3      132.37      149.06     16.78 o 
   4   6   3        0.35        7.16     10.05 o 
   5   6   3       38.91       38.07     12.13 o 
   6   6   3        0.03       12.82     12.82 o 
   7   6   3       35.83       58.21     15.67 o 
   8   6   3       11.41        0.00     12.06 o 
   1   7   3        8.84       33.04     10.37 o 
   2   7   3       28.52       42.52     12.91 o 
   3   7   3        0.02        6.91     11.90 o 
   4   7   3       14.59        6.38     12.78 o 
   5   7   3        0.25        7.02     12.86 o 
   6   7   3        6.69       27.23     11.07 o 
   7   7   3        1.38        4.74     14.07 o 
   0   8   3        0.39        4.25     10.43 o 
   1   8   3        0.08        8.23     10.64 o 
   2   8   3        0.90        6.41     11.73 o 
   3   8   3       46.83       36.75     17.51 o 
   4   8   3        9.74       12.38     18.43 o 
   5   8   3       12.97       13.25     16.48 o 
   1   9   3       15.17       39.45     14.10 o 
   2   9   3        2.40        7.70     16.10 o 
   0   0   4     1378.59     1400.73     18.10 o 
   1   0   4     2584.27     2972.83     23.91 o 
   2   0   4     5658.11     6373.48     40.93 o 
   3   0   4     5463.98     4859.22     41.46 o 
   4   0   4       52.08       35.43      6.38 o 
   5   0   4      235.36      178.49     11.48 o 
   6   0   4      745.95      700.49     24.65 o 
   7   0   4      667.17      712.24     27.39 o 
   8   0   4      352.68      405.59     23.31 o 
   9   0   4        9.43       13.55      9.00 o 
  10   0   4       47.89       40.83     12.12 o 
  11   0   4       25.93       24.95      8.14 o 
   1   1   4    12251.71    11845.38    216.69 o 
   2   1   4     1756.46     1754.16     23.52 o 
   3   1   4     1305.94     1471.95     25.23 o 
   4   1   4     1613.44     1596.15     29.83 o 
   5   1   4        4.06       21.53      7.19 o 
   6   1   4      142.33      174.19     13.02 o 
   7   1   4       45.83       51.26     10.97 o 
   8   1   4      430.67      424.56     24.06 o 
   9   1   4       62.72       89.78     13.01 o 
  10   1   4        4.67       10.37      8.90 o 
  11   1   4       40.23       39.37      7.81 o 
   0   2   4    28623.40    27151.27    392.80 o 
   1   2   4     3219.66     3357.64     33.14 o 
   2   2   4        6.94        3.33      5.43 o 
   3   2   4      111.36      113.15      8.50 o 
   4   2   4      728.66      787.11     23.03 o 
   5   2   4     1214.19     1233.87     31.75 o 
   6   2   4        5.91        5.47      7.70 o 
   7   2   4       11.77        9.77      8.28 o 
   8   2   4        4.78        2.92     10.12 o 
   9   2   4        6.90        1.01     10.75 o 
  10   2   4       60.93       54.98     11.05 o 
   1   3   4      629.59      554.60     15.94 o 
   2   3   4      127.18      131.49      9.82 o 
   3   3   4      109.41      158.62     12.13 o 
   4   3   4       61.27       58.13      9.22 o 
   5   3   4       81.07      112.02     11.79 o 
   6   3   4        2.20        1.65      9.70 o 
   7   3   4       80.84       90.52     14.89 o 
   8   3   4        0.14        5.91      8.11 o 
   9   3   4        7.56        5.86      9.91 o 
  10   3   4       18.26        2.62      8.79 o 
   0   4   4      532.73      490.42     16.92 o 
   1   4   4       47.99       51.14      7.04 o 
   2   4   4     1050.78     1056.85     25.48 o 
   3   4   4      670.18      663.63     22.73 o 
   4   4   4       87.17       77.48     10.48 o 
   5   4   4       29.45       27.92      9.75 o 
   6   4   4      139.97      168.40     15.58 o 
   7   4   4       65.34      103.36     12.32 o 
   8   4   4        7.36        1.08      9.57 o 
   9   4   4        6.90        5.03      9.86 o 
   1   5   4       56.36       79.42      9.99 o 
   2   5   4       64.98       69.98      8.23 o 
   3   5   4      116.91      110.88     11.60 o 
   4   5   4      111.48      110.00     13.53 o 
   5   5   4       65.80       30.97     12.34 o 
   6   5   4        2.03        8.38      9.32 o 
   7   5   4        3.90       12.45     10.61 o 
   8   5   4        0.01        3.49      9.61 o 
   9   5   4        8.90       14.30     10.83 o 
   0   6   4       40.66       31.66     10.93 o 
   1   6   4      113.53      119.94     12.72 o 
   2   6   4      239.76      222.31     17.84 o 
   3   6   4       53.70       58.48     12.63 o 
   4   6   4       93.61       98.07     15.37 o 
   5   6   4       24.60       27.29     12.46 o 
   6   6   4        1.98        7.43     12.20 o 
   7   6   4        0.92       31.45     10.65 o 
   8   6   4        3.15       13.12      9.93 o 
   1   7   4        4.15        1.95     11.62 o 
   2   7   4       21.75       30.16     12.23 o 
   3   7   4        1.50        9.87      9.87 o 
   4   7   4        3.17       20.16      9.01 o 
   5   7   4       21.14       17.86     14.35 o 
   6   7   4        1.49        7.42     12.36 o 
   7   7   4        4.71       10.65     14.80 o 
   0   8   4        5.49        8.58     11.24 o 
   1   8   4       13.79        1.14     12.67 o 
   2   8   4       25.84       14.12     15.35 o 
   3   8   4       36.89       63.35     16.63 o 
   4   8   4        6.02        7.58     14.00 o 
   5   8   4       16.14       44.19     14.79 o 
   1   9   4       21.56       26.94     15.15 o 
   1   1   5     1754.65     1834.81     21.39 o 
   2   1   5      170.32      172.22      8.45 o 
   3   1   5      390.38      392.26     13.63 o 
   4   1   5        9.40        0.54      4.81 o 
   5   1   5      823.05      799.28     23.96 o 
   6   1   5       86.60       80.49     10.19 o 
   7   1   5        7.02        4.91      7.01 o 
   8   1   5       50.60       69.14     12.64 o 
   9   1   5       27.11       29.99      9.85 o 
  10   1   5        1.39        2.78      8.08 o 
  11   1   5        0.05        4.00      5.67 o 
   0   2   5     1238.57     1636.74     24.81 o 
   1   2   5     3224.96     3599.41     35.10 o 
   2   2   5       45.68       68.76      7.07 o 
   3   2   5     1313.14     1333.37     26.92 o 
   4   2   5      693.84      611.19     21.28 o 
   5   2   5      229.39      244.07     15.63 o 
   6   2   5      218.98      179.27     14.57 o 
   7   2   5        8.04       20.10      9.72 o 
   8   2   5      203.40      161.13     17.44 o 
   9   2   5      182.65      184.83     16.68 o 
  10   2   5        9.22       14.57      8.83 o 
   1   3   5      214.85      252.86     11.42 o 
   2   3   5     1696.38     1495.77     28.22 o 
   3   3   5     1354.62     1263.43     28.40 o 
   4   3   5     2367.55     2413.71     40.75 o 
   5   3   5       12.90        6.47      6.47 o 
   6   3   5      294.59      279.80     19.70 o 
   7   3   5      179.19      199.53     18.78 o 
   8   3   5       22.75        9.74     10.34 o 
   9   3   5       54.57       37.49     10.91 o 
  10   3   5        8.07       18.14      6.84 o 
   0   4   5       37.53       28.02      6.91 o 
   1   4   5      887.90      799.01     21.99 o 
   2   4   5      356.98      410.17     17.68 o 
   3   4   5      232.86      197.47     13.65 o 
   4   4   5       10.53       11.65      9.34 o 
   5   4   5      620.41      575.71     24.91 o 
   6   4   5      104.16       80.67     13.41 o 
   7   4   5        0.01       10.92     10.92 o 
   8   4   5       10.29        0.00      9.77 o 
   9   4   5       81.44       77.74     13.67 o 
   1   5   5       13.79       15.41      6.62 o 
   2   5   5       19.40        1.32      7.56 o 
   3   5   5       11.88        8.11      7.86 o 
   4   5   5       71.93       53.85     10.34 o 
   5   5   5       17.93       18.64      9.52 o 
   6   5   5        8.79       16.51     10.97 o 
   7   5   5       26.21       17.64     11.94 o 
   8   5   5        0.60       12.35      8.20 o 
   9   5   5        2.88        7.38      8.56 o 
   0   6   5      616.23      602.61     23.71 o 
   1   6   5       32.26       31.56      9.45 o 
   2   6   5      118.77      130.62     13.72 o 
   3   6   5       74.64       71.36     13.57 o 
   4   6   5        6.93        2.01     11.01 o 
   5   6   5        0.38        4.52     10.13 o 
   6   6   5        4.81        9.68     11.98 o 
   7   6   5       72.00       77.43     17.41 o 
   8   6   5        0.07        6.31     11.00 o 
   1   7   5      303.44      286.36     21.67 o 
   2   7   5       14.71       22.90     12.16 o 
   3   7   5        0.48        3.39     11.40 o 
   4   7   5       29.57       11.24     13.78 o 
   5   7   5       10.51        8.14     14.01 o 
   6   7   5        0.03       30.13     11.41 o 
   7   7   5        1.51       21.92     11.69 o 
   0   8   5       11.81       10.87     11.92 o 
   1   8   5        2.72        5.96     13.30 o 
   2   8   5        0.06        5.12     11.88 o 
   3   8   5       69.14       93.61     19.96 o 
   4   8   5        4.89       28.63     13.45 o 
   5   8   5       14.66       17.67     15.15 o 
   1   9   5        8.02       17.08     13.97 o 
   0   0   6     7673.98     7675.53    175.96 o 
   1   0   6        1.30        0.45      3.39 o 
   2   0   6      801.42      692.38     14.84 o 
   3   0   6     3402.30     3307.76     35.31 o 
   4   0   6     1589.40     1769.86     30.12 o 
   5   0   6     1251.98     1451.78     31.16 o 
   6   0   6      989.48      884.15     27.45 o 
   7   0   6      378.66      455.34     22.00 o 
   8   0   6      255.41      244.84     18.13 o 
   9   0   6      102.94      120.66     15.00 o 
  10   0   6       16.13       16.36      9.23 o 
  11   0   6       12.61       11.89      7.17 o 
   1   1   6     4746.63     4776.33     34.97 o 
   2   1   6      669.78      635.94     14.90 o 
   3   1   6      136.77      133.86      9.05 o 
   4   1   6       14.72       14.25      6.87 o 
   5   1   6      385.02      424.23     18.29 o 
   6   1   6      101.82      120.50     12.09 o 
   7   1   6       46.14       57.88     11.91 o 
   8   1   6      306.02      310.67     19.96 o 
   9   1   6      106.41       90.26     14.20 o 
  10   1   6       14.49       15.65      7.73 o 
   0   2   6       99.44      116.62      7.86 o 
   1   2   6      226.97      226.65      9.94 o 
   2   2   6     3645.55     3875.46     40.19 o 
   3   2   6      296.39      234.06     12.34 o 
   4   2   6        2.07        4.34      5.43 o 
   5   2   6       39.28       30.85      7.48 o 
   6   2   6      319.02      347.15     19.57 o 
   7   2   6      160.73      157.34     16.39 o 
   8   2   6       44.07       36.77     11.19 o 
   9   2   6        7.31        4.81      9.94 o 
  10   2   6       49.05       31.77      9.90 o 
   1   3   6       28.67       41.00      6.09 o 
   2   3   6     2729.04     2890.06     37.84 o 
   3   3   6     2269.21     2079.01     36.60 o 
   4   3   6      929.00      832.55     25.15 o 
   5   3   6       52.75       59.16     11.91 o 
   6   3   6       88.10       96.71     12.36 o 
   7   3   6       53.15       42.08     11.12 o 
   8   3   6       70.42       78.89     12.11 o 
   9   3   6        2.17        1.93      8.13 o 
  10   3   6        7.16       22.21      7.59 o 
   0   4   6      278.03      248.77     13.47 o 
   1   4   6       43.97       65.56      8.33 o 
   2   4   6      335.84      324.16     15.55 o 
   3   4   6      290.55      308.80     16.96 o 
   4   4   6      327.89      311.59     17.78 o 
   5   4   6      162.50      172.85     14.83 o 
   6   4   6       96.92      103.61     13.06 o 
   7   4   6       35.87       34.10     10.04 o 
   8   4   6       46.79       35.11     11.97 o 
   9   4   6        9.30       12.45      8.52 o 
   1   5   6        4.79        4.44      5.96 o 
   2   5   6       44.80       48.60      8.89 o 
   3   5   6       10.37       11.94      9.45 o 
   4   5   6       13.07        6.66      9.22 o 
   5   5   6      197.29      205.03     19.39 o 
   6   5   6        5.72        2.06     11.11 o 
   7   5   6       11.22       19.44     11.57 o 
   8   5   6        0.01        7.54      9.55 o 
   9   5   6       11.00       13.07      9.93 o 
   0   6   6       70.15       61.35     11.99 o 
   1   6   6       26.22       35.11      9.62 o 
   2   6   6      162.37      166.72     15.55 o 
   3   6   6      116.60      108.91     14.99 o 
   4   6   6       62.84       50.33     13.34 o 
   5   6   6       72.83       86.12     13.25 o 
   6   6   6       27.82       50.98     13.07 o 
   7   6   6       29.56       20.87     12.37 o 
   8   6   6       15.73       18.05     12.71 o 
   1   7   6       21.08       26.19     10.77 o 
   2   7   6        2.97       14.65     11.31 o 
   3   7   6        8.19       15.80     11.92 o 
   4   7   6       42.85       45.50     15.71 o 
   5   7   6       13.90       23.78     12.10 o 
   6   7   6       26.35       43.26     14.54 o 
   7   7   6        6.62        8.53     12.47 o 
   0   8   6        1.27        4.36     11.18 o 
   1   8   6       29.16       41.59     14.16 o 
   2   8   6       17.13       16.70     13.37 o 
   3   8   6        2.93       16.60     13.11 o 
   4   8   6        6.89       17.88     14.15 o 
   5   8   6       14.11        3.14     16.45 o 
   1   9   6       10.57        4.26     15.46 o 
   1   1   7      206.31      195.37      8.22 o 
   2   1   7      662.15      675.59     15.98 o 
   3   1   7      496.60      469.72     15.52 o 
   4   1   7     2868.14     2495.66     36.92 o 
   5   1   7       77.65       66.37      8.81 o 
   6   1   7      124.47      114.22     11.46 o 
   7   1   7        1.72        1.69      7.77 o 
   8   1   7       20.08       41.24     10.83 o 
   9   1   7        5.49       12.42      8.76 o 
  10   1   7        4.96        5.46      8.31 o 
   0   2   7      500.84      532.49     14.68 o 
   1   2   7     1012.34      974.07     19.85 o 
   2   2   7       52.29       56.73      7.87 o 
   3   2   7      833.74      903.31     23.04 o 
   4   2   7       26.54       24.97      6.14 o 
   5   2   7       44.84       48.63      7.63 o 
   6   2   7       26.77       22.25      7.99 o 
   7   2   7      261.87      247.97     18.16 o 
   8   2   7       29.96       29.19      9.24 o 
   9   2   7       33.29       37.49      8.96 o 
  10   2   7        0.81        1.77      7.72 o 
   1   3   7        7.89        8.24      4.69 o 
   2   3   7      749.18      708.28     20.76 o 
   3   3   7      423.46      410.53     16.86 o 
   4   3   7      328.80      310.97     16.03 o 
   5   3   7        4.48        0.79      7.65 o 
   6   3   7      254.03      263.04     16.86 o 
   7   3   7      395.99      373.93     22.73 o 
   8   3   7       39.94       38.06     10.61 o 
   9   3   7        1.59        5.57      8.57 o 
  10   3   7        0.01        2.54      7.30 o 
   0   4   7      255.95      281.68     14.92 o 
   1   4   7     1230.70     1046.01     25.83 o 
   2   4   7      596.71      657.14     21.49 o 
   3   4   7        0.02       12.60      6.48 o 
   4   4   7        4.13        1.40      8.53 o 
   5   4   7        8.81        3.22     10.03 o 
   6   4   7      316.36      326.91     21.11 o 
   7   4   7        7.40        4.84      8.85 o 
   8   4   7       22.44       27.57     10.65 o 
   9   4   7       49.62       37.41     10.67 o 
   1   5   7      220.34      195.41     13.75 o 
   2   5   7      107.38       86.45     11.32 o 
   3   5   7        5.85       26.24      7.93 o 
   4   5   7      139.24      162.48     16.22 o 
   5   5   7      265.30      288.77     20.48 o 
   6   5   7       35.56       50.16     12.60 o 
   7   5   7       46.95       47.48     11.70 o 
   8   5   7        7.52        3.19     10.14 o 
   9   5   7        1.11       16.51      7.81 o 
   0   6   7        0.00        5.43      9.09 o 
   1   6   7       39.76       32.42      9.26 o 
   2   6   7       26.89       40.50      8.71 o 
   3   6   7      380.77      362.71     22.31 o 
   4   6   7        0.84        1.95     10.52 o 
   5   6   7       52.21       40.28     13.34 o 
   6   6   7        0.00        8.07     10.24 o 
   7   6   7       12.81       14.29      9.24 o 
   8   6   7       10.44        1.17     10.31 o 
   1   7   7       55.45       46.89     12.21 o 
   2   7   7        7.75       24.07      9.81 o 
   3   7   7      106.11       90.08     17.68 o 
   4   7   7      102.86      148.13     18.48 o 
   5   7   7        0.01        6.48     12.71 o 
   6   7   7       13.50       36.59     11.28 o 
   0   8   7        0.09       10.04     12.05 o 
   1   8   7       25.59       15.47     13.45 o 
   2   8   7        0.49        6.34     13.21 o 
   3   8   7       88.85      112.37     20.01 o 
   4   8   7        1.67        4.33     15.77 o 
   5   8   7       13.90        0.00     15.54 o 
   0   0   8        0.59        0.61      4.00 o 
   1   0   8     2414.83     2608.16     27.23 o 
   2   0   8     6758.87     6703.72     47.07 o 
   3   0   8      594.37      792.55     18.58 o 
   4   0   8     1206.38     1361.19     27.02 o 
   5   0   8     1837.05     2118.73     37.92 o 
   6   0   8      165.34      174.89     13.37 o 
   7   0   8      244.74      279.99     18.28 o 
   8   0   8      271.73      263.77     18.20 o 
   9   0   8        4.26        0.00      8.10 o 
  10   0   8       45.87       43.34     10.23 o 
   1   1   8       34.43       44.78      5.20 o 
   2   1   8      244.66      311.39     11.82 o 
   3   1   8        2.74        4.95      4.95 o 
   4   1   8        8.34       14.53      6.11 o 
   5   1   8       30.96       32.19      6.78 o 
   6   1   8      372.66      322.83     17.60 o 
   7   1   8        0.90        9.48      9.48 o 
   8   1   8       45.85       64.95     10.45 o 
   9   1   8        7.06       13.28      8.17 o 
  10   1   8       10.50       20.72      8.51 o 
   0   2   8     2528.76     2525.97     29.22 o 
   1   2   8       29.36       36.49      5.91 o 
   2   2   8      119.12      155.50      9.39 o 
   3   2   8       95.45       98.09      8.53 o 
   4   2   8       14.85       27.04      5.01 o 
   5   2   8       48.87       34.58      8.34 o 
   6   2   8       24.96       41.81     10.16 o 
   7   2   8      546.31      560.84     25.30 o 
   8   2   8       38.54       42.50     10.47 o 
   9   2   8       37.37       38.32     10.67 o 
  10   2   8       53.47       49.26      9.62 o 
   1   3   8      100.19      114.76      9.41 o 
   2   3   8      336.16      381.00     16.38 o 
   3   3   8       98.29       94.74     10.42 o 
   4   3   8      256.24      278.93     16.36 o 
   5   3   8        7.34       16.04      6.91 o 
   6   3   8        0.26        4.89      7.59 o 
   7   3   8       28.05       46.09      9.76 o 
   8   3   8      115.67      107.90     13.73 o 
   9   3   8        9.00       13.04      7.94 o 
  10   3   8        1.43        6.72      7.49 o 
   0   4   8       17.22       22.27      6.89 o 
   1   4   8        2.26        0.48      6.38 o 
   2   4   8     1138.09     1215.94     29.53 o 
   3   4   8       46.94       41.04      8.32 o 
   4   4   8       74.52       56.88     10.24 o 
   5   4   8      538.43      483.76     24.01 o 
   6   4   8       13.97        0.00      9.50 o 
   7   4   8        4.68        8.18      8.18 o 
   8   4   8       94.61       73.56     12.74 o 
   9   4   8        0.37        1.80      8.20 o 
   1   5   8       79.17      126.56     11.20 o 
   2   5   8      285.13      263.18     16.58 o 
   3   5   8        4.21        9.10      8.37 o 
   4   5   8      441.84      424.23     23.29 o 
   5   5   8        0.01        0.00     10.32 o 
   6   5   8       22.71       15.87     12.55 o 
   7   5   8        5.63        3.13      9.26 o 
   8   5   8       22.00        4.12     10.51 o 
   9   5   8        9.12        1.87      8.52 o 
   0   6   8        5.33       13.61      8.72 o 
   1   6   8        5.36        2.37      8.43 o 
   2   6   8        0.90        5.97      9.75 o 
   3   6   8       87.81      108.08     12.78 o 
   4   6   8      101.69       85.56     14.92 o 
   5   6   8        6.52       19.26      7.91 o 
   6   6   8      115.20       79.34     17.12 o 
   7   6   8        2.83        4.61     11.43 o 
   8   6   8       11.63       18.97      9.42 o 
   1   7   8       83.80       96.27     15.43 o 
   2   7   8       51.65       47.98     12.97 o 
   3   7   8        9.36       12.32     10.24 o 
   4   7   8       16.34       29.91     13.45 o 
   5   7   8        1.00        6.29     12.73 o 
   6   7   8        0.86        2.65     11.75 o 
   0   8   8       15.17       11.24     12.55 o 
   1   8   8        0.01        4.74     12.36 o 
   2   8   8       17.97        6.39     13.81 o 
   3   8   8        0.01        8.19     12.90 o 
   4   8   8        1.24        0.00     13.60 o 
   1   1   9       35.92       37.28      5.38 o 
   2   1   9      652.08      719.25     17.36 o 
   3   1   9        1.52        6.06      3.99 o 
   4   1   9       34.61       21.13      6.70 o 
   5   1   9       86.37      106.93     11.37 o 
   6   1   9        4.81        7.23      7.10 o 
   7   1   9      131.23      154.31     14.05 o 
   8   1   9       35.84       46.65     11.73 o 
   9   1   9        0.42        5.68      8.87 o 
  10   1   9        0.97        1.77      7.60 o 
   0   2   9      231.36      262.68     13.06 o 
   1   2   9      639.14      683.93     17.54 o 
   2   2   9     1425.32     1420.14     26.69 o 
   3   2   9      386.93      437.65     17.22 o 
   4   2   9       13.77       19.59      5.36 o 
   5   2   9       52.61       33.10      6.82 o 
   6   2   9        2.63        8.24      8.24 o 
   7   2   9      441.65      441.43     23.80 o 
   8   2   9        2.72       12.28      7.75 o 
   9   2   9        7.65        7.68     10.00 o 
  10   2   9        8.71        8.00      8.85 o 
   1   3   9     1186.39     1237.78     26.05 o 
   2   3   9       24.66       29.63      7.91 o 
   3   3   9       43.74       61.44      8.65 o 
   4   3   9       22.30       19.28      7.70 o 
   5   3   9       59.11       44.08      8.24 o 
   6   3   9       36.14       32.30     10.81 o 
   7   3   9       75.86       69.75     11.22 o 
   8   3   9       30.24       28.31     11.07 o 
   9   3   9        2.91        5.50      7.15 o 
  10   3   9        1.07        0.00      7.38 o 
   0   4   9      110.15       85.80     10.15 o 
   1   4   9     1212.34     1069.72     26.36 o 
   2   4   9       17.42       18.36      7.29 o 
   3   4   9       49.58       42.39      7.30 o 
   4   4   9       17.96       12.40      8.39 o 
   5   4   9      116.35       99.66     14.79 o 
   6   4   9       18.53       23.96      9.33 o 
   7   4   9       22.67       19.87      9.65 o 
   8   4   9        4.74        9.52      9.01 o 
   9   4   9        1.53       13.56      7.14 o 
   1   5   9      168.48      167.14     14.36 o 
   2   5   9      123.38      132.79     12.92 o 
   3   5   9       17.49       25.25      8.66 o 
   4   5   9     1122.46     1048.52     34.49 o 
   5   5   9       40.86       32.85     12.23 o 
   6   5   9      369.38      329.27     22.34 o 
   7   5   9        0.35       15.18      8.76 o 
   8   5   9        1.05        5.97      8.06 o 
   0   6   9       19.24        2.41     10.48 o 
   1   6   9       19.99       26.01      8.99 o 
   2   6   9       21.48       15.35     10.03 o 
   3   6   9      329.99      335.53     21.25 o 
   4   6   9        0.48        3.99     10.13 o 
   5   6   9       22.24       28.59     11.70 o 
   6   6   9      107.93       93.21     15.62 o 
   7   6   9        8.57        6.78      9.89 o 
   8   6   9        6.92        1.07     10.29 o 
   1   7   9      196.78      189.77     17.75 o 
   2   7   9        1.19        7.34     10.56 o 
   3   7   9       80.09       75.47     14.51 o 
   4   7   9        0.73       15.44     10.55 o 
   5   7   9        2.24        7.50     12.20 o 
   6   7   9       33.22       31.97     14.34 o 
   0   8   9      112.75      120.35     17.51 o 
   1   8   9       10.06        5.93     14.83 o 
   2   8   9       19.97        7.56     13.46 o 
   3   8   9       45.65       45.58     16.94 o 
   4   8   9        6.07        4.23     12.67 o 
   0   0  10     1175.23     1268.29     21.08 o 
   1   0  10     1437.64     1401.62     21.77 o 
   2   0  10     3301.86     3089.95     34.45 o 
   3   0  10      354.27      276.03     12.00 o 
   4   0  10      181.29      186.79     11.30 o 
   5   0  10       55.37       43.93      6.64 o 
   6   0  10       58.48       35.62      7.75 o 
   7   0  10       37.01       17.33      8.13 o 
   8   0  10      235.87      222.17     16.74 o 
   9   0  10        2.29        9.05      7.20 o 
  10   0  10       53.45       46.55     10.54 o 
   1   1  10     1771.01     1671.51     24.77 o 
   2   1  10      783.49      762.45     18.58 o 
   3   1  10     2079.37     2058.70     31.56 o 
   4   1  10      709.64      688.15     21.21 o 
   5   1  10      182.58      141.23     11.68 o 
   6   1  10      281.68      261.20     17.67 o 
   7   1  10       14.90       20.14      9.26 o 
   8   1  10       89.47      115.13     12.50 o 
   9   1  10        0.51        5.56      8.29 o 
  10   1  10        0.63        3.55      6.99 o 
   0   2  10     1034.62     1200.45     22.46 o 
   1   2  10      146.92      131.63      8.72 o 
   2   2  10        1.69        1.27      4.70 o 
   3   2  10      588.58      621.32     19.77 o 
   4   2  10       79.17       90.61      9.72 o 
   5   2  10      162.23      178.67     13.84 o 
   6   2  10        6.83        6.36      7.79 o 
   7   2  10      146.96      133.88     15.27 o 
   8   2  10       53.47       46.53     12.97 o 
   9   2  10        6.40        2.90     10.38 o 
  10   2  10       33.15       29.93      9.11 o 
   1   3  10       51.59       67.24      8.13 o 
   2   3  10      295.96      308.16     14.65 o 
   3   3  10       96.84       91.05      9.81 o 
   4   3  10       41.02       54.99      8.40 o 
   5   3  10       44.87       39.44      9.57 o 
   6   3  10        5.84       19.13      9.06 o 
   7   3  10        6.38       15.43      8.56 o 
   8   3  10        8.50       11.38      8.07 o 
   9   3  10       45.70       27.71     10.09 o 
  10   3  10        7.03        0.83      7.33 o 
   0   4  10        0.40       20.14      7.28 o 
   1   4  10        0.62        5.70      6.18 o 
   2   4  10      183.05      226.30     13.87 o 
   3   4  10      259.46      282.96     15.69 o 
   4   4  10       91.61       83.02     11.66 o 
   5   4  10      906.57      898.97     30.32 o 
   6   4  10      115.62      142.32     14.87 o 
   7   4  10       31.75       36.75     10.72 o 
   8   4  10        0.39        3.79      8.20 o 
   9   4  10        0.13        5.34      8.17 o 
   1   5  10       16.03       16.98      8.90 o 
   2   5  10        0.41        1.42      6.54 o 
   3   5  10      157.26      163.67     15.23 o 
   4   5  10       18.38        2.56     11.22 o 
   5   5  10      120.82      115.81     14.80 o 
   6   5  10       30.48       46.64     11.39 o 
   7   5  10      109.27      102.00     15.32 o 
   8   5  10        1.17        7.82     11.10 o 
   0   6  10      141.22      169.63     14.46 o 
   1   6  10       32.47       53.39     10.59 o 
   2   6  10      120.41      107.58     13.76 o 
   3   6  10       52.60       68.78     11.57 o 
   4   6  10      224.06      190.72     19.63 o 
   5   6  10       41.74       40.76     13.47 o 
   6   6  10        7.30       19.57     10.95 o 
   7   6  10        8.02        0.00     10.71 o 
   1   7  10       40.41       60.55     13.99 o 
   2   7  10       25.52       44.84     13.00 o 
   3   7  10        0.13       11.49     11.49 o 
   4   7  10        1.60       11.65     12.53 o 
   5   7  10       16.94        0.00     11.58 o 
   6   7  10       11.40       32.28     10.31 o 
   0   8  10      128.00      114.56     17.70 o 
   1   8  10       40.11       44.17     12.82 o 
   2   8  10       31.30       35.11     14.97 o 
   3   8  10        7.49       26.42     11.79 o 
   4   8  10       11.06        5.52     13.85 o 
   1   1  11       12.10        2.12      3.62 o 
   2   1  11       68.34       82.73      7.48 o 
   3   1  11      341.98      389.31     15.83 o 
   4   1  11       69.15       77.25      9.51 o 
   5   1  11      150.67      129.57     12.10 o 
   6   1  11        0.77        2.29      6.73 o 
   7   1  11       11.75        6.79     10.26 o 
   8   1  11        0.55       14.62      7.31 o 
   9   1  11        8.08       11.11      7.51 o 
  10   1  11        7.78        2.61      8.08 o 
   0   2  11     3731.73     3539.47     37.55 o 
   1   2  11     1097.72     1069.49     22.63 o 
   2   2  11       95.80       98.80      8.03 o 
   3   2  11      555.71      601.57     19.49 o 
   4   2  11       47.35       50.79      7.60 o 
   5   2  11       39.28       46.35      8.57 o 
   6   2  11       19.01       24.13      6.59 o 
   7   2  11       73.71       63.54     12.51 o 
   8   2  11        3.29        5.70     10.12 o 
   9   2  11       23.64       33.27      9.29 o 
  10   2  11       10.73        5.20      7.67 o 
   1   3  11      109.82      128.27     13.26 o 
   2   3  11       27.25       45.40      6.63 o 
   3   3  11        0.79        3.00      5.62 o 
   4   3  11        1.10        4.68      5.18 o 
   5   3  11      309.11      253.16     16.97 o 
   6   3  11        0.57        6.73      8.11 o 
   7   3  11        0.83       20.18      7.63 o 
   8   3  11        4.68        6.67      9.50 o 
   9   3  11        9.21       14.75      8.64 o 
  10   3  11        1.23        2.45      7.13 o 
   0   4  11      343.83      429.66     18.15 o 
   1   4  11      469.44      487.72     18.71 o 
   2   4  11       88.40       88.95      9.70 o 
   3   4  11        2.87        7.42      6.81 o 
   4   4  11       10.63        9.70      7.72 o 
   5   4  11        1.09        6.61      9.30 o 
   6   4  11       91.59      104.45     12.40 o 
   7   4  11      188.48      187.06     17.07 o 
   8   4  11       40.87       56.55     10.56 o 
   9   4  11        3.46        9.70      7.09 o 
   1   5  11      321.98      341.76     18.15 o 
   2   5  11      126.26      125.68     12.62 o 
   3   5  11        1.90        1.56      9.08 o 
   4   5  11       99.90       87.00     14.20 o 
   5   5  11        3.93        2.73     11.08 o 
   6   5  11       45.90       43.48     10.47 o 
   7   5  11       60.47       59.56     11.95 o 
   8   5  11        2.53        2.91      8.34 o 
   0   6  11       17.89       23.74     10.87 o 
   1   6  11       10.13        5.02      9.56 o 
   2   6  11      262.89      252.87     18.47 o 
   3   6  11        3.23        7.31     10.67 o 
   4   6  11      196.96      189.89     19.23 o 
   5   6  11       92.07       94.20     16.45 o 
   6   6  11       70.99       69.61     12.55 o 
   7   6  11       11.46        2.18     11.47 o 
   1   7  11      345.76      391.91     24.03 o 
   2   7  11      195.88      211.20     18.69 o 
   3   7  11        7.88       17.46     11.61 o 
   4   7  11       50.76       33.32     13.79 o 
   5   7  11       10.43        8.34      9.29 o 
   6   7  11       51.21       52.03     14.52 o 
   0   8  11       20.48       34.62     13.62 o 
   1   8  11        0.26       15.51     12.76 o 
   2   8  11        1.27       13.69      9.99 o 
   3   8  11       25.88       10.38     16.12 o 
   4   8  11       21.30       24.35     13.67 o 
   0   0  12     3835.24     4017.53     40.29 o 
   1   0  12        7.28        5.09      3.85 o 
   2   0  12      901.89      729.90     18.19 o 
   3   0  12      598.66      599.48     18.48 o 
   4   0  12      122.96       91.16      9.20 o 
   5   0  12       10.32        0.60      5.35 o 
   6   0  12        3.28        3.57      5.47 o 
   7   0  12       34.27       28.13      8.52 o 
   8   0  12       85.86       91.83     12.04 o 
   9   0  12        4.70        0.90      7.90 o 
  10   0  12       61.77       64.00     10.87 o 
   1   1  12       75.22       90.81      7.16 o 
   2   1  12      153.54      133.68      9.40 o 
   3   1  12      474.49      457.60     16.70 o 
   4   1  12      299.32      254.00     14.22 o 
   5   1  12       79.51       76.54     10.24 o 
   6   1  12      188.56      215.83     14.43 o 
   7   1  12       20.65       27.34      9.40 o 
   8   1  12       88.75      105.20     12.56 o 
   9   1  12        0.11        6.43      6.43 o 
  10   1  12        0.34        4.26      5.08 o 
   0   2  12      737.26      978.96     25.19 o 
   1   2  12       15.84        4.20      5.63 o 
   2   2  12      164.02      170.42     10.71 o 
   3   2  12      103.45      128.97     10.41 o 
   4   2  12       30.76       23.76      6.55 o 
   5   2  12       40.19       50.38     10.86 o 
   6   2  12        2.98        3.20      7.18 o 
   7   2  12        0.07        9.05      9.05 o 
   8   2  12       25.86       43.98      8.61 o 
   9   2  12        8.92       23.64      8.43 o 
  10   2  12       10.25        6.04      7.08 o 
   1   3  12     3725.72     3473.76     43.40 o 
   2   3  12      136.23      122.63     10.82 o 
   3   3  12      632.90      636.83     22.33 o 
   4   3  12        6.69       22.61      6.78 o 
   5   3  12       38.66       30.09      9.56 o 
   6   3  12       77.64       78.66     11.77 o 
   7   3  12       66.99       61.87     12.18 o 
   8   3  12        8.80       11.44      7.01 o 
   9   3  12       74.78       65.29     11.65 o 
   0   4  12       17.68       32.20      7.80 o 
   1   4  12        2.09        4.20      6.18 o 
   2   4  12        7.92       15.80      6.66 o 
   3   4  12       17.76       15.81      7.85 o 
   4   4  12      180.85      184.56     15.21 o 
   5   4  12       93.21       92.26     13.68 o 
   6   4  12      142.88      151.83     16.02 o 
   7   4  12        9.33       13.17      8.08 o 
   8   4  12        0.30        4.66      9.50 o 
   9   4  12        2.05        6.12      7.53 o 
   1   5  12        0.89        7.39      7.39 o 
   2   5  12      135.62      140.15     14.03 o 
   3   5  12      383.67      393.04     20.35 o 
   4   5  12       80.51       68.06     12.94 o 
   5   5  12       13.14       12.79     10.10 o 
   6   5  12        1.61       12.52      8.57 o 
   7   5  12       14.99        5.83      9.28 o 
   8   5  12        0.04        3.83      8.86 o 
   0   6  12      146.81      152.53     15.71 o 
   1   6  12      244.35      254.05     17.35 o 
   2   6  12       48.85       79.39     12.63 o 
   3   6  12      216.18      234.03     18.18 o 
   4   6  12       21.00        8.84     10.50 o 
   5   6  12       94.27       85.18     14.21 o 
   6   6  12        3.89        4.18      9.78 o 
   7   6  12       19.89       23.00     11.40 o 
   1   7  12      126.70       90.03     15.90 o 
   2   7  12        6.30       15.54     10.92 o 
   3   7  12       61.89       53.36     14.60 o 
   4   7  12       55.82       42.10     14.28 o 
   5   7  12        4.06        7.04     11.10 o 
   6   7  12        2.29        0.00     10.43 o 
   0   8  12       18.95       25.54     12.94 o 
   1   8  12       51.60       51.02     13.38 o 
   2   8  12        5.71       22.23     11.36 o 
   3   8  12       42.81       37.24     17.16 o 
   4   8  12       19.65        2.64     15.05 o 
   1   1  13      100.62      101.11      8.79 o 
   2   1  13      308.58      326.92     14.52 o 
   3   1  13       22.61       27.91      6.48 o 
   4   1  13       34.63       25.14      6.88 o 
   5   1  13       37.47       25.06      7.77 o 
   6   1  13        2.56        4.59      7.08 o 
   7   1  13        3.53        6.02      8.43 o 
   8   1  13        3.99       16.49      8.07 o 
   9   1  13       18.51       17.43      9.85 o 
  10   1  13       13.82       13.48      7.01 o 
   0   2  13      657.47      498.88     27.33 o 
   1   2  13     3141.00     3255.49     39.74 o 
   2   2  13       37.10       31.97      6.08 o 
   3   2  13       52.30       46.76      7.84 o 
   4   2  13        8.86       11.65      6.53 o 
   5   2  13      124.01       85.52     11.58 o 
   6   2  13      116.53       97.37     12.10 o 
   7   2  13       16.05        6.37     10.05 o 
   8   2  13        0.25        1.02      7.36 o 
   9   2  13        1.40        3.73      8.73 o 
  10   2  13        2.52        4.23      7.53 o 
   1   3  13        4.43        1.06      7.84 o 
   2   3  13      102.62       90.83     10.28 o 
   3   3  13       33.19       20.63      9.02 o 
   4   3  13       31.24       18.26      8.88 o 
   5   3  13       89.08      103.88     12.40 o 
   6   3  13        9.70       22.65      8.12 o 
   7   3  13        1.05       12.08      7.97 o 
   8   3  13        1.84        7.67      8.64 o 
   9   3  13        0.24        4.54      9.01 o 
   0   4  13      127.25      128.80     11.96 o 
   1   4  13        5.11        4.84      6.81 o 
   2   4  13      462.49      417.35     18.74 o 
   3   4  13       67.38       75.14     10.43 o 
   4   4  13      108.27       66.20     12.81 o 
   5   4  13       27.52       24.37      9.85 o 
   6   4  13       17.55        9.09      9.31 o 
   7   4  13      123.18      133.28     14.31 o 
   8   4  13       18.10       14.12     10.13 o 
   9   4  13        8.65       13.96      7.31 o 
   1   5  13      218.09      263.44     15.67 o 
   2   5  13      194.18      160.50     14.48 o 
   3   5  13      136.09      128.76     14.64 o 
   4   5  13       13.90       11.97      9.04 o 
   5   5  13       37.91       40.34     11.91 o 
   6   5  13        5.75        2.88      9.53 o 
   7   5  13        4.62        7.76      9.49 o 
   8   5  13        0.34        4.73      7.57 o 
   0   6  13      155.88      175.74     18.18 o 
   1   6  13      133.86      151.70     14.31 o 
   2   6  13      166.24      153.87     17.22 o 
   3   6  13       16.91       36.05     10.48 o 
   4   6  13      161.82      158.99     16.10 o 
   5   6  13      177.69      163.18     17.62 o 
   6   6  13        2.14        1.07     10.49 o 
   7   6  13        0.00        5.13      9.02 o 
   1   7  13      162.59      179.91     18.35 o 
   2   7  13       10.54       15.63     11.55 o 
   3   7  13        0.00        2.23     11.72 o 
   4   7  13       79.50       70.83     16.47 o 
   5   7  13        0.04       11.55     10.43 o 
   6   7  13       49.69       24.18     12.46 o 
   0   8  13        5.19        7.06     14.35 o 
   1   8  13        2.71        8.26     13.03 o 
   2   8  13        3.68        2.48     13.23 o 
   3   8  13       21.57        7.58     14.57 o 
   0   0  14        1.48       10.68     10.68 o 
   1   0  14     1747.32     1786.99     28.61 o 
   2   0  14     1524.20     1362.40     26.69 o 
   3   0  14       26.30       17.42      5.11 o 
   4   0  14       49.79       26.53      6.52 o 
   5   0  14       15.31        9.59      6.56 o 
   6   0  14       31.76       41.83      8.54 o 
   7   0  14       52.14       33.65      9.02 o 
   8   0  14       25.65       51.13      9.53 o 
   9   0  14       27.84       11.60      7.89 o 
  10   0  14       47.81       50.24      9.32 o 
   1   1  14     2418.24     2550.22     34.94 o 
   2   1  14     1162.04     1256.97     27.09 o 
   3   1  14      150.00      155.27     11.51 o 
   4   1  14        0.45        2.98      5.59 o 
   5   1  14       18.13        7.58      7.34 o 
   6   1  14       87.07       64.49     10.83 o 
   7   1  14       62.68       61.56     11.65 o 
   8   1  14       45.08       57.83     10.68 o 
   9   1  14        0.11       11.83      7.79 o 
  10   1  14        8.12        5.80      6.80 o 
   0   2  14      534.45      639.55     18.41 o 
   1   2  14        9.66        0.47      6.87 o 
   2   2  14      530.95      604.23     19.87 o 
   3   2  14       40.98       41.07      6.81 o 
   4   2  14       12.70       11.34      5.10 o 
   5   2  14       92.02       91.49     11.26 o 
   6   2  14        0.03        2.52      8.20 o 
   7   2  14       13.24        8.37      8.37 o 
   8   2  14       44.05       36.51     11.80 o 
   9   2  14       24.83       43.13      8.46 o 
  10   2  14        0.07        7.23      7.23 o 
   1   3  14      300.34      263.02     14.39 o 
   2   3  14       52.81       76.17      9.39 o 
   3   3  14      516.40      586.82     22.30 o 
   4   3  14       47.94       56.41      8.97 o 
   5   3  14        0.78       17.73      6.73 o 
   6   3  14       70.47       75.99     12.11 o 
   7   3  14       25.88       14.18     10.45 o 
   8   3  14        0.02       11.47      6.64 o 
   9   3  14        0.03        0.89      7.69 o 
   0   4  14        3.35        6.38      7.69 o 
   1   4  14       19.14       24.85      6.41 o 
   2   4  14        0.14        0.70      6.92 o 
   3   4  14        0.17        7.28      7.28 o 
   4   4  14      214.63      196.67     16.22 o 
   5   4  14      157.88      165.20     14.90 o 
   6   4  14       53.26       58.66     12.59 o 
   7   4  14        6.82        3.78      8.31 o 
   8   4  14        0.43        8.91      8.91 o 
   9   4  14        2.82       10.74     10.74 o 
   1   5  14      247.27      197.02     16.35 o 
   2   5  14      200.55      175.60     15.41 o 
   3   5  14        1.01       10.57     10.57 o 
   4   5  14      150.95      140.73     15.09 o 
   5   5  14        0.02        8.32      7.98 o 
   6   5  14       22.88        8.71     12.10 o 
   7   5  14        1.86        0.00      8.61 o 
   8   5  14        0.14        6.54      9.15 o 
   0   6  14      548.43      547.09     27.81 o 
   1   6  14       27.32       27.42      9.97 o 
   2   6  14       15.76        0.00     11.29 o 
   3   6  14       58.57       52.06     13.87 o 
   4   6  14        2.81        9.80     10.01 o 
   5   6  14       52.54       43.71     12.28 o 
   6   6  14        5.96       19.61     10.23 o 
   7   6  14        3.08        6.12      9.31 o 
   1   7  14       51.76       77.74     13.77 o 
   2   7  14        0.50        8.38     11.80 o 
   3   7  14        1.16        2.19     11.48 o 
   4   7  14       13.30       15.60     11.42 o 
   5   7  14        1.56       10.24     11.65 o 
   0   8  14      216.38      226.17     21.23 o 
   1   8  14        0.37       13.13     13.13 o 
   2   8  14       35.06       27.95     14.20 o 
   3   8  14        1.85       10.03     13.61 o 
   1   1  15     1774.96     1885.21     31.19 o 
   2   1  15      183.10      196.22     11.97 o 
   3   1  15        7.81        3.31      5.64 o 
   4   1  15        5.23        2.47      5.06 o 
   5   1  15       38.53       26.27      7.64 o 
   6   1  15        0.11        8.77      7.55 o 
   7   1  15        0.03        7.02      7.50 o 
   8   1  15        0.03        8.00      8.00 o 
   9   1  15       40.15       41.58      9.02 o 
  10   1  15        0.12        4.87      5.62 o 
   0   2  15       56.57       21.38     21.38 o 
   1   2  15      442.90      419.50     16.45 o 
   2   2  15       90.21       97.68      9.85 o 
   3   2  15       91.82       95.52     10.32 o 
   4   2  15        3.81        9.03      6.35 o 
   5   2  15       70.22       58.93     10.18 o 
   6   2  15      109.03      117.24     12.64 o 
   7   2  15       18.46       13.04     10.30 o 
   8   2  15       30.70       47.12     10.82 o 
   9   2  15        0.33        2.82      9.56 o 
   1   3  15        0.04        4.99      6.25 o 
   2   3  15      315.35      332.77     16.61 o 
   3   3  15       33.27       24.86      7.14 o 
   4   3  15       46.56       46.22      9.35 o 
   5   3  15       45.24       48.65     10.08 o 
   6   3  15       16.28        2.67      9.48 o 
   7   3  15        6.71        0.92      9.90 o 
   8   3  15        0.75        6.75      7.57 o 
   9   3  15        0.75        0.00      7.71 o 
   0   4  15      936.88      970.50     28.36 o 
   1   4  15      133.47      137.33     12.09 o 
   2   4  15       66.91       39.05     10.29 o 
   3   4  15        8.40       11.06      7.61 o 
   4   4  15      183.44      196.44     16.99 o 
   5   4  15      124.97      118.62     15.41 o 
   6   4  15        2.69        0.92      8.82 o 
   7   4  15        3.86        2.89      9.28 o 
   8   4  15        0.30        1.88      8.22 o 
   9   4  15        9.13        3.43      7.40 o 
   1   5  15      125.76       96.06     12.41 o 
   2   5  15       56.15       50.61     10.73 o 
   3   5  15      498.12      556.44     24.66 o 
   4   5  15       35.68       21.97     10.12 o 
   5   5  15       46.37       41.03     11.28 o 
   6   5  15       59.95       39.66     13.54 o 
   7   5  15       37.56       46.62     11.11 o 
   8   5  15       16.48       10.13      9.03 o 
   0   6  15       94.54       65.47     15.23 o 
   1   6  15        0.06        0.90      8.86 o 
   2   6  15        0.40        9.82      9.82 o 
   3   6  15        8.16       11.10     11.10 o 
   4   6  15       39.89       55.88     13.33 o 
   5   6  15       45.00       25.39     12.68 o 
   6   6  15        6.45       10.30      7.84 o 
   7   6  15        5.49        0.00     10.71 o 
   1   7  15       81.65       96.41     13.58 o 
   2   7  15      169.74      181.13     18.03 o 
   3   7  15       71.81       97.91     13.95 o 
   4   7  15        6.47       11.49     11.49 o 
   5   7  15       10.88       25.81     12.27 o 
   0   8  15        1.32       13.34     11.02 o 
   1   8  15       17.06       29.37     13.00 o 
   2   8  15       23.87       25.39     13.66 o 
   3   8  15        4.03        0.00     10.55 o 
   0   0  16    10132.13    10062.43     72.09 o 
   1   0  16       30.73       35.68      6.12 o 
   2   0  16      586.40      541.48     18.54 o 
   3   0  16     1435.09     1317.34     28.71 o 
   4   0  16      224.05      232.92     13.34 o 
   5   0  16       61.78       45.99      9.13 o 
   6   0  16       81.84       91.01     11.03 o 
   7   0  16        5.62        5.02      7.47 o 
   8   0  16       21.97       17.85      8.82 o 
   9   0  16       69.12       72.43     11.36 o 
  10   0  16       14.56        7.27      7.79 o 
   1   1  16     1467.95     1453.82     29.15 o 
   2   1  16      146.65      126.88     10.43 o 
   3   1  16      438.02      411.40     17.82 o 
   4   1  16        8.22        5.89      6.25 o 
   5   1  16       22.26       27.05      8.93 o 
   6   1  16       19.59       33.37      8.44 o 
   7   1  16       91.45       84.06     13.41 o 
   8   1  16       14.42       13.78      9.43 o 
   9   1  16       10.77        8.06      9.70 o 
  10   1  16        6.79       16.81      6.38 o 
   0   2  16        2.65       15.34     15.34 o 
   1   2  16       93.11       88.08      9.57 o 
   2   2  16      431.94      448.71     19.18 o 
   3   2  16       26.60       26.82      6.39 o 
   4   2  16      135.29      151.10     14.06 o 
   5   2  16      134.02      151.34     15.19 o 
   6   2  16       39.37       27.18     10.55 o 
   7   2  16        6.06       16.05      8.26 o 
   8   2  16       65.00       38.49     11.48 o 
   9   2  16        2.89        6.48      9.78 o 
   1   3  16      199.51      217.65     13.89 o 
   2   3  16       39.72       25.40      7.58 o 
   3   3  16       96.63       92.70     10.71 o 
   4   3  16        0.83        2.37      6.71 o 
   5   3  16       42.82       56.66     10.67 o 
   6   3  16        0.11        1.81      9.41 o 
   7   3  16       67.06       86.71     14.00 o 
   8   3  16        3.41        0.92      7.45 o 
   9   3  16        0.99        2.73      7.88 o 
   0   4  16      203.50      175.96     17.23 o 
   1   4  16      197.07      163.21     13.30 o 
   2   4  16      232.21      222.12     15.52 o 
   3   4  16       69.38       51.86     11.51 o 
   4   4  16      414.52      405.31     22.18 o 
   5   4  16       78.24       90.78     12.74 o 
   6   4  16       82.35       54.63     13.18 o 
   7   4  16       10.35       22.25      9.07 o 
   8   4  16       41.74       52.80     10.42 o 
   1   5  16       31.47       40.48      9.88 o 
   2   5  16      256.57      225.58     17.38 o 
   3   5  16       57.08       59.93     13.40 o 
   4   5  16      141.63      176.36     15.98 o 
   5   5  16       17.56        9.37     10.71 o 
   6   5  16        9.62        9.77      9.12 o 
   7   5  16        0.02        6.77      9.48 o 
   8   5  16        2.62        6.41      7.84 o 
   0   6  16       90.49       77.21     15.58 o 
   1   6  16       73.73       89.95     12.90 o 
   2   6  16       91.04      116.32     13.64 o 
   3   6  16      121.62      121.16     15.08 o 
   4   6  16       68.26       68.07     13.13 o 
   5   6  16        3.47        2.02     10.01 o 
   6   6  16        0.02        5.08      9.47 o 
   1   7  16        0.09       10.18      8.85 o 
   2   7  16       12.91       30.27     10.20 o 
   3   7  16       61.71       81.70     13.12 o 
   4   7  16       17.63        4.42     12.19 o 
   5   7  16        3.77        7.82     11.54 o 
   0   8  16       18.01       28.15     12.70 o 
   1   8  16       12.26       14.08     13.19 o 
   2   8  16       24.86       19.20     12.36 o 
   1   1  17      190.57      205.13     12.41 o 
   2   1  17      487.75      448.74     17.81 o 
   3   1  17      279.97      259.39     15.89 o 
   4   1  17       25.26       48.93      8.03 o 
   5   1  17        0.15        3.04      6.79 o 
   6   1  17        9.52       14.06      7.86 o 
   7   1  17       12.11       24.10      8.86 o 
   8   1  17        4.29       16.62      8.41 o 
   9   1  17       15.68       13.35      8.01 o 
   0   2  17      199.06      199.71     12.70 o 
   1   2  17      123.65       93.42     10.17 o 
   2   2  17       86.16       83.39     10.19 o 
   3   2  17        3.15       13.26      5.50 o 
   4   2  17        9.55       11.11      8.32 o 
   5   2  17      221.51      229.69     18.36 o 
   6   2  17      107.72       88.43     14.49 o 
   7   2  17        8.17        4.78      7.67 o 
   8   2  17       28.95       37.58     11.23 o 
   9   2  17       14.31       13.67      9.32 o 
   1   3  17       93.20       79.44      9.86 o 
   2   3  17      169.46      199.63     14.35 o 
   3   3  17       14.80        8.75      7.77 o 
   4   3  17       45.63       50.08      9.44 o 
   5   3  17      144.82      162.27     15.19 o 
   6   3  17      112.96      120.50     15.23 o 
   7   3  17        2.29        8.76      9.44 o 
   8   3  17        0.55       13.53      8.31 o 
   9   3  17       15.83       17.12      8.01 o 
   0   4  17       96.78      103.77     16.31 o 
   1   4  17      361.06      353.27     18.63 o 
   2   4  17      100.73       86.38     11.79 o 
   3   4  17       20.91        8.65      8.76 o 
   4   4  17        9.02       15.24      9.28 o 
   5   4  17       19.07       10.92     10.92 o 
   6   4  17       12.00       15.33      9.80 o 
   7   4  17        0.11       10.73      8.85 o 
   8   4  17        9.05        0.91      8.30 o 
   1   5  17      330.30      325.46     19.65 o 
   2   5  17        0.50        8.14      7.69 o 
   3   5  17       17.65       24.17     10.03 o 
   4   5  17        3.69        8.15      9.86 o 
   5   5  17       12.94       18.13      9.07 o 
   6   5  17       50.02       41.23     12.78 o 
   7   5  17       54.70       64.18     11.88 o 
   0   6  17      110.80      139.31     16.57 o 
   1   6  17       19.74       19.75      9.71 o 
   2   6  17       90.94       71.96     13.51 o 
   3   6  17       13.77       11.51      9.39 o 
   4   6  17       13.74       24.80      9.15 o 
   5   6  17       50.95       49.97     12.04 o 
   6   6  17        1.68        9.18      9.86 o 
   1   7  17        0.18        0.00     10.05 o 
   2   7  17       32.74       31.44     12.01 o 
   3   7  17       47.04       63.42     13.09 o 
   4   7  17       25.07       16.46     13.61 o 
   5   7  17        1.00        5.52      9.33 o 
   0   8  17       15.71       38.37     12.59 o 
   1   8  17        0.31       15.22     10.04 o 
   2   8  17        0.18       16.71     11.11 o 
   0   0  18      870.22     1073.00     25.51 o 
   1   0  18      392.83      344.14     15.42 o 
   2   0  18     2193.86     2324.84     37.22 o 
   3   0  18     1605.55     1459.63     32.08 o 
   4   0  18       62.66       46.08      9.34 o 
   5   0  18      116.57       87.68     11.98 o 
   6   0  18        7.12       15.93      6.55 o 
   7   0  18      231.16      254.72     17.28 o 
   8   0  18       27.38       18.04      9.92 o 
   9   0  18       15.82       10.50      8.59 o 
   1   1  18       89.21       73.35      9.39 o 
   2   1  18      940.31      952.91     26.18 o 
   3   1  18       71.73       72.19     10.86 o 
   4   1  18      138.70      138.82     12.10 o 
   5   1  18       15.77        0.72      8.66 o 
   6   1  18      182.90      168.28     16.02 o 
   7   1  18      140.47      131.77     14.77 o 
   8   1  18        2.65        7.42      8.33 o 
   9   1  18        5.79       10.55      7.19 o 
   0   2  18       10.72       21.14     21.14 o 
   1   2  18      104.92       96.19      9.94 o 
   2   2  18        9.40        5.03      7.36 o 
   3   2  18      161.41      182.17     13.72 o 
   4   2  18        3.18        7.66      6.67 o 
   5   2  18      391.07      433.61     22.95 o 
   6   2  18       59.67       80.02     11.90 o 
   7   2  18        0.44        8.57      8.91 o 
   8   2  18        0.62        1.95      9.33 o 
   9   2  18       10.44       10.86      8.86 o 
   1   3  18        3.05        5.11      6.40 o 
   2   3  18      171.61      141.95     12.68 o 
   3   3  18       48.64       42.14     10.36 o 
   4   3  18      411.85      399.40     22.21 o 
   5   3  18        0.09        8.84      8.84 o 
   6   3  18      249.08      265.12     19.97 o 
   7   3  18       11.45        1.99     10.09 o 
   8   3  18        3.64        7.77      7.96 o 
   9   3  18        0.02        7.15      7.80 o 
   0   4  18      636.62      675.85     26.67 o 
   1   4  18       12.50       16.38      7.96 o 
   2   4  18        0.03        8.30      8.30 o 
   3   4  18      205.51      216.94     17.67 o 
   4   4  18       22.65       14.84     10.21 o 
   5   4  18       32.24       32.46     10.16 o 
   6   4  18       52.28       59.22     10.96 o 
   7   4  18        0.04       10.39     10.39 o 
   8   4  18        9.67        5.65      8.96 o 
   1   5  18       68.74       80.46     13.70 o 
   2   5  18       17.58       18.41     10.96 o 
   3   5  18       18.32        3.53     10.91 o 
   4   5  18        1.14        8.33      6.99 o 
   5   5  18       17.13       16.44     10.85 o 
   6   5  18       48.63       51.47     11.58 o 
   7   5  18        3.70        6.82      9.35 o 
   0   6  18       55.23       79.97     14.51 o 
   1   6  18        0.08        2.74     10.62 o 
   2   6  18        1.94        1.00      9.45 o 
   3   6  18        6.42        4.82      8.53 o 
   4   6  18       11.19        6.01      9.25 o 
   5   6  18        7.84        7.10     10.94 o 
   6   6  18       42.48       32.64     11.29 o 
   1   7  18        1.70        6.25      9.49 o 
   2   7  18       25.02        3.12     11.08 o 
   3   7  18        7.77        3.19     12.01 o 
   4   7  18        5.62       23.05      9.82 o 
   0   8  18       54.05       39.97     14.41 o 
   1   8  18        3.36        9.43     13.02 o 
   1   1  19      436.67      467.84     18.78 o 
   2   1  19       10.68        9.63      7.59 o 
   3   1  19        0.17        2.63      6.35 o 
   4   1  19      160.82      148.07     13.92 o 
   5   1  19        0.26        6.32      8.82 o 
   6   1  19       32.83       32.68     10.59 o 
   7   1  19        8.14        0.00      8.35 o 
   8   1  19       62.45       54.38     11.02 o 
   9   1  19        2.02        2.60      7.22 o 
   0   2  19       60.24       29.62     29.62 o 
   1   2  19       71.75       60.15      9.35 o 
   2   2  19      273.58      252.77     15.92 o 
   3   2  19       47.57       67.05     10.20 o 
   4   2  19       22.93       13.37     10.75 o 
   5   2  19       66.75      100.59     14.23 o 
   6   2  19       16.88       23.13      9.11 o 
   7   2  19       12.96        8.65     10.43 o 
   8   2  19       50.75       50.84     10.51 o 
   9   2  19        8.85        7.16     10.16 o 
   1   3  19        0.32       12.15      6.19 o 
   2   3  19       17.62        2.18      8.72 o 
   3   3  19       99.61      117.23     13.44 o 
   4   3  19      537.95      581.72     25.76 o 
   5   3  19        4.23        3.67     11.50 o 
   6   3  19      187.30      198.19     17.76 o 
   7   3  19       59.21       32.73     14.07 o 
   8   3  19        0.87        3.84      9.31 o 
   0   4  19       70.29       13.27     18.41 o 
   1   4  19        3.94       11.19      7.41 o 
   2   4  19       13.87       11.83      9.48 o 
   3   4  19      535.34      589.56     26.70 o 
   4   4  19        1.11        5.34      8.18 o 
   5   4  19      131.04      125.32     15.10 o 
   6   4  19       29.64       15.83     11.52 o 
   7   4  19        5.72        2.03      7.90 o 
   8   4  19       11.79       21.67      8.60 o 
   1   5  19        0.02        5.02      8.13 o 
   2   5  19       75.07       81.10     12.97 o 
   3   5  19       14.46        9.06      9.64 o 
   4   5  19        3.78        1.02      8.97 o 
   5   5  19        0.30        8.68      8.68 o 
   6   5  19       18.96       16.02     10.00 o 
   7   5  19        4.20        9.74     10.09 o 
   0   6  19       55.77       74.52     12.52 o 
   1   6  19       30.88       41.94     11.01 o 
   2   6  19       10.14       18.10      9.92 o 
   3   6  19       28.99       31.57     10.31 o 
   4   6  19       10.02       10.20     10.31 o 
   5   6  19       46.11       54.63     11.27 o 
   6   6  19        2.41        3.10     10.13 o 
   1   7  19        9.31        4.16     10.13 o 
   2   7  19       10.92       24.51     10.39 o 
   3   7  19       57.10       46.54     12.77 o 
   4   7  19        0.07        7.69      8.52 o 
   0   0  20      472.00      536.31     20.71 o 
   1   0  20      304.32      274.84     14.54 o 
   2   0  20       84.19       89.67      9.20 o 
   3   0  20        2.41       10.06      5.94 o 
   4   0  20       91.73       71.77     10.81 o 
   5   0  20       36.35       32.03      8.57 o 
   6   0  20      337.14      345.89     20.39 o 
   7   0  20      313.54      288.53     19.88 o 
   8   0  20       86.74       84.43     13.30 o 
   9   0  20        3.69       19.91      8.48 o 
   1   1  20      103.34      104.68     11.82 o 
   2   1  20      143.39      160.70     12.62 o 
   3   1  20        7.70        6.18      7.14 o 
   4   1  20       44.40       75.83     10.49 o 
   5   1  20       97.75      119.43     14.77 o 
   6   1  20      140.85      170.99     15.27 o 
   7   1  20      132.55      159.13     15.22 o 
   8   1  20       20.34        6.49     11.14 o 
   9   1  20        1.30        3.49      8.04 o 
   0   2  20      675.79      625.84     29.07 o 
   1   2  20      188.37      152.33     13.14 o 
   2   2  20      239.26      227.60     15.65 o 
   3   2  20       94.82      106.46     12.16 o 
   4   2  20      253.66      238.51     17.26 o 
   5   2  20      281.11      271.45     20.35 o 
   6   2  20       45.65       47.87     10.64 o 
   7   2  20        3.17       10.67     10.67 o 
   8   2  20       38.04       61.19     10.91 o 
   9   2  20       17.33        7.00      8.12 o 
   1   3  20       33.44       14.80      9.74 o 
   2   3  20       61.37       92.22     11.29 o 
   3   3  20       27.78        1.62     10.23 o 
   4   3  20       42.93       54.16     12.59 o 
   5   3  20       49.06       68.19     13.23 o 
   6   3  20       24.30       31.38     12.32 o 
   7   3  20       12.34        9.97     12.11 o 
   8   3  20       17.07       28.00      9.37 o 
   0   4  20       98.45       63.14     13.02 o 
   1   4  20       65.45       55.69      9.63 o 
   2   4  20      140.40      154.64     15.03 o 
   3   4  20      378.04      356.03     22.21 o 
   4   4  20       48.57       68.23     11.83 o 
   5   4  20        0.74       13.62      7.97 o 
   6   4  20       22.44       25.06     10.40 o 
   7   4  20        5.83        2.99      8.97 o 
   8   4  20        2.46        1.89      8.82 o 
   1   5  20        0.64        5.11      9.58 o 
   2   5  20       25.61       32.02     11.15 o 
   3   5  20       25.53       22.26      8.48 o 
   4   5  20        9.14       28.10      8.81 o 
   5   5  20        4.81        3.98      9.91 o 
   6   5  20        2.11        9.07      8.06 o 
   7   5  20        1.11        8.83      9.74 o 
   0   6  20       13.79       39.76     10.69 o 
   1   6  20        1.48        4.78     11.51 o 
   2   6  20        9.80        1.95     10.19 o 
   3   6  20       67.54       60.13     13.45 o 
   4   6  20       37.43       40.02     11.97 o 
   5   6  20        1.15        6.20      9.51 o 
   6   6  20       43.08       46.96     11.05 o 
   1   7  20        0.15        2.10      8.13 o 
   2   7  20        0.01        1.05     11.83 o 
   3   7  20        4.83       20.69     10.09 o 
   4   7  20        0.13       10.13     10.13 o 
   1   1  21       92.87       78.80     10.14 o 
   2   1  21       20.22       24.40      8.45 o 
   3   1  21      428.41      498.99     21.17 o 
   4   1  21       42.68       38.45     10.65 o 
   5   1  21       61.59       59.17     11.93 o 
   6   1  21       44.67       50.92     12.67 o 
   7   1  21       11.59       18.53      8.90 o 
   8   1  21        0.03       14.72      8.59 o 
   9   1  21       11.34        5.96      7.86 o 
   0   2  21      210.25      195.71     35.12 o 
   1   2  21        2.07        0.00      6.99 o 
   2   2  21       53.34       65.98     11.33 o 
   3   2  21      951.76      963.13     31.83 o 
   4   2  21       50.58       81.50     11.47 o 
   5   2  21      261.93      239.94     19.39 o 
   6   2  21       24.32       34.33     11.64 o 
   7   2  21       67.37       64.41     12.93 o 
   8   2  21       34.24        9.46     11.36 o 
   1   3  21      117.67      147.81     13.67 o 
   2   3  21       14.88        3.15      9.12 o 
   3   3  21       49.26       57.23     11.20 o 
   4   3  21       18.91       20.77     10.33 o 
   5   3  21      161.74      159.64     17.33 o 
   6   3  21       26.64       22.92     12.38 o 
   7   3  21      215.30      228.70     19.64 o 
   8   3  21        0.32        1.91      8.29 o 
   0   4  21        6.88        6.52     14.21 o 
   1   4  21       10.11        4.04      9.21 o 
   2   4  21        7.92        6.01      8.59 o 
   3   4  21       51.49       49.39     12.22 o 
   4   4  21        0.39       11.31      8.38 o 
   5   4  21        8.47       16.83      9.40 o 
   6   4  21        1.10        4.00      9.52 o 
   7   4  21       51.75       51.03     12.42 o 
   1   5  21       42.58       34.50     12.96 o 
   2   5  21       22.52       16.46      9.25 o 
   3   5  21        0.48        1.01      9.36 o 
   4   5  21        2.64        1.99      9.86 o 
   5   5  21        1.86        8.10      9.39 o 
   6   5  21        0.02        8.14      9.52 o 
   0   6  21       14.45        6.48     12.02 o 
   1   6  21        1.21       15.57      7.77 o 
   2   6  21        8.70       16.92      9.06 o 
   3   6  21       21.52        7.16     11.20 o 
   4   6  21       46.58       46.84     13.60 o 
   5   6  21       30.61       19.81     11.83 o 
   1   7  21        2.42       12.95      8.78 o 
   2   7  21       12.09       29.25     12.30 o 
   3   7  21        5.19        6.59      9.33 o 
   0   0  22      145.02      144.38     13.41 o 
   1   0  22       36.47       38.47      8.00 o 
   2   0  22      100.85      110.77     10.85 o 
   3   0  22      537.44      525.80     22.71 o 
   4   0  22      159.27      198.22     14.73 o 
   5   0  22       62.49       53.46     10.67 o 
   6   0  22      139.58      159.66     15.30 o 
   7   0  22        8.25       23.77      7.18 o 
   8   0  22       67.13       84.94     11.07 o 
   9   0  22       62.79       58.92     11.39 o 
   1   1  22      125.22      110.36     11.91 o 
   2   1  22        0.83        7.46      7.46 o 
   3   1  22      285.22      313.29     19.03 o 
   4   1  22      294.63      363.41     20.42 o 
   5   1  22      133.16      162.37     15.50 o 
   6   1  22      465.82      502.81     25.07 o 
   7   1  22       22.24       20.53     10.37 o 
   8   1  22       31.65       24.78     10.65 o 
   0   2  22        0.12       21.01     21.01 o 
   1   2  22        3.35        0.71      6.98 o 
   2   2  22      303.70      325.10     18.35 o 
   3   2  22       71.29       39.63     14.47 o 
   4   2  22        7.65        8.68     10.77 o 
   5   2  22      152.80      158.58     16.40 o 
   6   2  22       43.58       33.87     10.75 o 
   7   2  22        5.30        6.84     10.73 o 
   8   2  22        7.63       10.00     10.00 o 
   1   3  22       67.99       76.54      9.71 o 
   2   3  22      116.32      107.60     13.00 o 
   3   3  22       80.57       55.86     14.00 o 
   4   3  22       87.41       97.32     13.18 o 
   5   3  22       15.11       25.36     10.48 o 
   6   3  22        6.30        8.12      9.03 o 
   7   3  22       20.02       16.11     10.68 o 
   8   3  22        8.25        7.60      9.10 o 
   0   4  22      212.44      183.41     17.93 o 
   1   4  22        9.25       17.70      9.95 o 
   2   4  22        6.75        7.90      9.55 o 
   3   4  22        0.32        3.68     10.07 o 
   4   4  22       37.98       32.15     11.61 o 
   5   4  22       28.27       15.22     11.23 o 
   6   4  22       26.10       10.23     11.18 o 
   7   4  22       37.23       28.13     11.49 o 
   1   5  22      231.32      231.61     17.69 o 
   2   5  22       37.42       58.61     10.48 o 
   3   5  22        8.78        2.93     10.35 o 
   4   5  22        4.47       22.26     10.46 o 
   5   5  22       16.96       33.02     11.07 o 
   6   5  22        5.67        2.05      8.79 o 
   0   6  22       18.10       14.44     10.24 o 
   1   6  22       19.67       25.97     11.86 o 
   2   6  22        6.50        4.08      8.15 o 
   3   6  22        5.83       12.50      9.53 o 
   4   6  22        0.71        7.39      9.04 o 
   5   6  22        1.91        9.50     10.18 o 
   1   7  22        1.35        6.52     10.97 o 
   2   7  22        0.40        8.78      9.81 o 
   3   7  22        0.17        5.49      9.29 o 
   1   1  23      415.03      393.28     19.22 o 
   2   1  23        1.54        7.30      7.30 o 
   3   1  23        1.92        9.09      9.09 o 
   4   1  23      299.38      303.77     19.20 o 
   5   1  23        6.76        8.79      9.95 o 
   6   1  23        0.19       14.80     10.31 o 
   7   1  23       38.15       44.23     10.24 o 
   8   1  23       95.45      106.15     13.09 o 
   0   2  23        0.33       16.03     16.03 o 
   1   2  23       13.31       19.37      7.32 o 
   2   2  23      109.32      129.13     13.18 o 
   3   2  23      293.57      297.77     19.49 o 
   4   2  23        1.10        8.83      8.83 o 
   5   2  23      100.77       64.04     14.77 o 
   6   2  23       40.26       20.55     11.12 o 
   7   2  23       35.12        1.95     11.91 o 
   8   2  23        4.36       11.27      8.25 o 
   1   3  23       38.27       55.05      9.74 o 
   2   3  23        6.98        9.84      9.84 o 
   3   3  23       37.60       18.96     12.23 o 
   4   3  23      146.68      120.94     16.35 o 
   5   3  23        0.04        1.06      8.47 o 
   6   3  23        7.47        3.09     10.74 o 
   7   3  23       39.25       17.13     11.02 o 
   8   3  23        2.41        7.52      7.78 o 
   0   4  23       47.40        9.81     17.34 o 
   1   4  23       12.01        9.65     11.62 o 
   2   4  23      147.24      182.03     16.99 o 
   3   4  23      202.00      220.17     18.34 o 
   4   4  23        0.05        3.96      9.56 o 
   5   4  23       37.88       46.27     11.68 o 
   6   4  23       20.18       20.73      9.94 o 
   7   4  23       25.49       33.06     11.12 o 
   1   5  23       28.54       24.67     12.12 o 
   2   5  23       19.91       24.33      9.91 o 
   3   5  23        9.39       10.08     11.08 o 
   4   5  23       22.14       22.75     10.61 o 
   5   5  23        0.24        5.20     10.01 o 
   6   5  23        0.02        9.69      9.69 o 
   0   6  23       11.20       10.27     11.72 o 
   1   6  23        6.04        8.16     10.21 o 
   2   6  23        8.28        4.17      9.08 o 
   3   6  23        0.85        5.25      6.72 o 
   4   6  23        3.98        0.00     10.75 o 
   1   7  23        0.90        4.40      9.64 o 
   2   7  23        8.68        2.23     11.60 o 
   0   0  24      595.50      620.44     23.27 o 
   1   0  24     1594.01     1644.45     36.49 o 
   2   0  24     1206.61     1165.27     31.90 o 
   3   0  24      353.23      363.03     19.41 o 
   4   0  24       10.06        7.71      7.71 o 
   5   0  24        0.32        1.75      7.43 o 
   6   0  24       45.44       63.62     11.75 o 
   7   0  24       30.52       23.33     10.77 o 
   8   0  24       86.41       70.43     13.59 o 
   1   1  24        2.94       10.27     10.27 o 
   2   1  24        2.75       10.12     10.12 o 
   3   1  24        0.02        1.62      9.14 o 
   4   1  24        6.72        7.60      9.10 o 
   5   1  24       21.35       18.84      9.14 o 
   6   1  24       71.34       54.28     14.22 o 
   7   1  24        1.18        4.76      8.72 o 
   8   1  24        2.79        9.07      9.59 o 
   0   2  24       98.02       90.57     15.40 o 
   1   2  24       58.40       70.55     11.31 o 
   2   2  24        4.26        0.00      9.63 o 
   3   2  24      208.80      190.22     17.29 o 
   4   2  24       44.00       49.36     12.10 o 
   5   2  24       44.84       54.70     12.34 o 
   6   2  24       61.57       73.14     12.87 o 
   7   2  24       38.49       39.33     10.08 o 
   8   2  24        1.80        9.26      8.65 o 
   1   3  24        3.87       11.29     11.29 o 
   2   3  24       23.45        3.52     11.16 o 
   3   3  24        4.83       15.82      8.14 o 
   4   3  24       31.62       49.81     11.89 o 
   5   3  24        4.96       18.32      8.92 o 
   6   3  24       14.94       17.48      9.01 o 
   7   3  24        1.38        7.00      8.58 o 
   0   4  24        4.72       15.91     15.91 o 
   1   4  24       67.36       81.23     12.00 o 
   2   4  24        0.00        4.72      9.80 o 
   3   4  24       58.09       61.17     14.73 o 
   4   4  24        5.66        8.21     10.52 o 
   5   4  24      130.35      144.25     15.96 o 
   6   4  24       11.53       14.60     10.99 o 
   7   4  24        0.25        2.00      8.38 o 
   1   5  24        3.00        6.85     10.00 o 
   2   5  24       38.78       35.10     10.92 o 
   3   5  24       12.03       22.73     10.03 o 
   4   5  24       19.05        1.08     12.35 o 
   5   5  24        3.08       16.95      8.83 o 
   6   5  24        7.40        2.07     11.00 o 
   0   6  24        1.95        0.00     11.18 o 
   1   6  24        0.01        5.25      8.05 o 
   2   6  24       10.68       11.67      9.99 o 
   3   6  24        7.59       12.91     10.82 o 
   4   6  24        2.62       10.62     10.62 o 
   1   7  24        0.72       11.28     10.16 o 
   1   1  25      162.79      153.74     15.45 o 
   2   1  25      469.59      479.07     23.14 o 
   3   1  25      210.91      211.19     17.09 o 
   4   1  25       56.89       72.91     11.50 o 
   5   1  25       20.42       32.02      8.67 o 
   6   1  25       28.56       34.13      9.30 o 
   7   1  25       59.51       54.17     11.29 o 
   8   1  25       24.63       18.97     10.27 o 
   0   2  25       33.78       36.66     36.66 o 
   1   2  25        2.03        1.65      8.79 o 
   2   2  25      150.11      207.14     16.02 o 
   3   2  25       32.94       48.16      9.57 o 
   4   2  25        6.33       16.92      7.93 o 
   5   2  25        2.40        8.81      9.16 o 
   6   2  25        2.56        6.99      7.73 o 
   7   2  25        2.83        8.81      8.54 o 
   1   3  25      140.71       95.06     18.06 o 
   2   3  25       43.55       39.61     11.71 o 
   3   3  25        3.77        4.83      8.81 o 
   4   3  25       12.21        2.98      8.66 o 
   5   3  25       39.02       58.71     10.27 o 
   6   3  25       12.45        1.06     10.82 o 
   7   3  25        4.17       13.04      8.22 o 
   0   4  25      154.69      123.01     21.19 o 
   1   4  25        7.60       17.98     10.15 o 
   2   4  25        1.47        2.95      8.83 o 
   3   4  25       52.16       55.76     11.49 o 
   4   4  25        0.91        5.27     10.31 o 
   5   4  25       19.59       12.76      9.71 o 
   6   4  25        0.01        4.21      8.45 o 
   1   5  25       16.57        7.08     10.24 o 
   2   5  25        5.07        9.31      9.99 o 
   3   5  25       22.95       19.04     10.63 o 
   4   5  25       10.19       18.21      9.01 o 
   5   5  25        0.76       17.18      9.00 o 
   0   6  25        3.80       19.57     10.28 o 
   1   6  25        0.47       10.58     10.58 o 
   2   6  25        0.10        3.27      9.81 o 
   3   6  25        2.52       15.35      9.79 o 
   4   6  25        0.20       19.64      8.00 o 
   0   0  26       11.16       17.93      9.62 o 
   1   0  26      434.60      458.16     22.23 o 
   2   0  26      710.46      728.06     27.62 o 
   3   0  26      412.49      420.53     21.54 o 
   4   0  26      233.05      248.15     18.47 o 
   5   0  26      244.64      229.38     18.19 o 
   6   0  26        1.26        4.72      8.63 o 
   7   0  26        0.67       18.00      7.77 o 
   8   0  26        2.94        9.11      7.61 o 
   1   1  26      330.05      314.01     20.29 o 
   2   1  26       31.59       10.40     11.54 o 
   3   1  26       16.62       10.10      8.73 o 
   4   1  26        1.23        6.30      9.68 o 
   5   1  26       43.08       40.17      9.74 o 
   6   1  26        1.04        6.73      9.11 o 
   7   1  26        2.00        1.88      8.92 o 
   0   2  26      411.61      453.67     28.05 o 
   1   2  26        1.52        8.85      8.85 o 
   2   2  26       69.66       57.96     13.40 o 
   3   2  26       13.79       21.10      8.65 o 
   4   2  26        0.22        6.76      8.15 o 
   5   2  26        2.83       21.78      7.53 o 
   6   2  26       28.15       42.17      9.24 o 
   7   2  26        0.12        8.82      9.38 o 
   1   3  26      178.85      174.36     21.70 o 
   2   3  26        8.83       19.08      9.72 o 
   3   3  26       17.55       18.77      9.44 o 
   4   3  26       10.45        3.05      9.24 o 
   5   3  26       22.69       42.84     11.64 o 
   6   3  26        1.76        0.00      9.20 o 
   7   3  26        0.92        0.00      9.14 o 
   0   4  26      101.83       88.67     21.89 o 
   1   4  26        0.40        8.87     10.87 o 
   2   4  26       13.74       11.73     11.73 o 
   3   4  26       10.65        6.27     11.16 o 
   4   4  26        6.17       18.08     12.21 o 
   5   4  26       14.22        8.57     11.24 o 
   6   4  26        9.65        3.13      9.49 o 
   1   5  26        1.89        5.29     10.01 o 
   2   5  26       21.23       13.84      9.83 o 
   3   5  26       25.13       41.03     11.30 o 
   4   5  26        4.77        5.50      8.77 o 
   5   5  26        1.00        2.19     10.80 o 
   0   6  26        0.66        2.59      9.98 o 
   1   6  26       17.35       22.15     12.57 o 
   2   6  26       16.82       11.82     11.82 o 
   3   6  26        5.73        7.73     10.89 o 
   1   1  27      146.84       80.69     20.61 o 
   2   1  27        6.70        0.78      9.28 o 
   3   1  27       83.29       68.02     13.02 o 
   4   1  27       11.57        5.44      8.10 o 
   5   1  27        9.05       19.04     10.00 o 
   6   1  27        0.61        6.78      8.51 o 
   7   1  27        0.02        2.84      7.57 o 
   0   2  27      627.57      582.15     51.58 o 
   1   2  27        0.12       17.57     17.57 o 
   2   2  27       61.39       72.61     10.91 o 
   3   2  27       28.89       23.64     11.35 o 
   4   2  27       69.28       78.48     12.04 o 
   5   2  27        1.81        5.05      7.69 o 
   6   2  27        0.07        9.09      9.70 o 
   7   2  27        1.45        6.80      7.98 o 
   1   3  27      232.58      212.55     19.72 o 
   2   3  27        8.38       10.48     10.48 o 
   3   3  27        0.05        1.07      9.22 o 
   4   3  27        2.81       10.60     10.60 o 
   5   3  27        9.77       25.29      9.30 o 
   6   3  27        0.27       12.47      8.84 o 
   0   4  27        8.38       16.84     16.84 o 
   1   4  27       44.55       63.20     11.55 o 
   2   4  27        1.47        9.32      8.27 o 
   3   4  27        6.68       17.02      9.67 o 
   4   4  27       25.10       18.36     11.79 o 
   5   4  27        3.18        6.49     10.27 o 
   6   4  27        1.48        7.33      9.52 o 
   1   5  27        0.01       10.21     10.21 o 
   2   5  27       11.45        3.32     10.19 o 
   3   5  27       29.92       24.19     11.61 o 
   4   5  27        0.42        3.32     10.62 o 
   0   6  27        0.90        3.96     11.91 o 
   1   6  27        0.90        1.17      9.64 o 
   2   6  27        6.45        2.28     11.19 o 
   0   0  28      115.23      128.34     12.12 o 
   1   0  28        8.61        4.56      7.20 o 
   2   0  28        7.98        0.84      7.44 o 
   3   0  28        0.15        5.96      8.42 o 
   4   0  28        8.58       24.38      8.94 o 
   5   0  28        8.98        9.07      9.07 o 
   6   0  28        7.37        7.72      9.40 o 
   7   0  28       48.49       53.69     11.79 o 
   1   1  28      544.06      628.71     25.89 o 
   2   1  28        0.10        2.54      9.07 o 
   3   1  28       50.24       33.25     10.65 o 
   4   1  28        1.56        2.84      6.24 o 
   5   1  28        2.76       13.52      7.28 o 
   6   1  28       12.56       23.49      9.28 o 
   7   1  28        2.95       13.25      7.51 o 
   0   2  28      278.61      270.25     45.63 o 
   1   2  28      314.90      297.83     22.56 o 
   2   2  28       57.38       78.46     12.29 o 
   3   2  28      147.16      204.32     16.83 o 
   4   2  28       27.67       32.00     10.48 o 
   5   2  28        0.67        6.13      8.59 o 
   6   2  28        0.42        0.00      8.93 o 
   7   2  28        4.02        5.76      9.44 o 
   1   3  28       26.88       14.56     14.56 o 
   2   3  28        0.13        9.67      9.67 o 
   3   3  28        0.23        8.27      9.09 o 
   4   3  28        0.32        9.73      9.73 o 
   5   3  28        0.36        4.28      7.68 o 
   6   3  28        0.56        7.31      7.31 o 
   0   4  28        4.81        9.21     14.34 o 
   1   4  28        3.90        5.22      9.77 o 
   2   4  28       13.47        9.58     11.31 o 
   3   4  28        7.59       14.18      9.65 o 
   4   4  28       14.54        1.09     12.33 o 
   5   4  28        7.08       23.92      7.88 o 
   1   5  28        0.13        0.00      9.39 o 
   2   5  28        0.29        4.50      9.24 o 
   3   5  28       20.37       20.11     11.35 o 
   4   5  28        7.00        3.37      9.70 o 
   0   6  28       26.53       51.91     15.47 o 
   1   6  28        1.30       17.36      9.56 o 
   1   1  29        0.03       14.83     14.83 o 
   2   1  29      128.04      113.80     13.62 o 
   3   1  29        3.28        1.85      8.29 o 
   4   1  29        0.82        1.93      9.14 o 
   5   1  29        0.03        6.91      6.91 o 
   6   1  29        3.68        1.92      8.74 o 
   7   1  29        1.26        0.00      7.67 o 
   0   2  29      273.59      178.33     30.67 o 
   1   2  29       62.99       35.29     18.34 o 
   2   2  29        8.30       12.45      9.71 o 
   3   2  29       16.52       20.87      9.87 o 
   4   2  29       12.19       19.32      9.73 o 
   5   2  29        2.76       21.58      7.76 o 
   6   2  29        3.90        0.97      8.65 o 
   1   3  29       16.42       16.97     16.97 o 
   2   3  29       95.37      103.46     15.35 o 
   3   3  29        7.88       19.02      8.24 o 
   4   3  29        0.26        6.41      8.74 o 
   5   3  29        4.83       21.40      9.25 o 
   6   3  29        0.43       12.42      7.15 o 
   0   4  29       25.46       14.46     17.44 o 
   1   4  29        0.28        3.23     10.49 o 
   2   4  29        4.98        4.33      9.92 o 
   3   4  29        5.65        9.93      9.93 o 
   4   4  29       14.35        7.81     11.86 o 
   5   4  29        0.63        2.19      9.84 o 
   1   5  29        1.52        3.45     10.98 o 
   2   5  29        3.39       12.48      8.68 o 
   3   5  29        8.53       17.05      9.79 o 
   0   0  30       19.40       25.00      9.29 o 
   1   0  30       15.46       21.60      9.33 o 
   2   0  30        0.43        8.50      6.45 o 
   3   0  30       10.50       14.47      8.75 o 
   4   0  30       52.81       52.18     11.21 o 
   5   0  30       63.40       81.51     11.50 o 
   6   0  30        1.80        6.91      6.91 o 
   1   1  30      140.73      160.16     14.38 o 
   2   1  30        2.88        0.85      8.80 o 
   3   1  30        1.89        0.98      9.24 o 
   4   1  30        3.26       19.52      8.01 o 
   5   1  30        0.84        1.01      9.48 o 
   6   1  30        0.58        8.86      8.86 o 
   0   2  30       83.53       33.52     33.52 o 
   1   2  30       83.90       79.04     15.28 o 
   2   2  30        0.21        1.91      8.87 o 
   3   2  30       19.26       21.24      8.78 o 
   4   2  30        0.33        2.05      7.33 o 
   5   2  30        1.86       10.29      8.66 o 
   6   2  30        0.37        2.04      6.86 o 
   1   3  30       69.90       25.50     25.50 o 
   2   3  30       76.32      107.87     14.64 o 
   3   3  30        0.00        0.00      9.09 o 
   4   3  30        8.48        5.40     10.90 o 
   5   3  30        0.00       16.02      9.28 o 
   0   4  30       75.37       28.06     28.06 o 
   1   4  30       19.67       42.25     10.62 o 
   2   4  30       19.66       40.13     12.47 o 
   3   4  30        0.20        3.39     10.07 o 
   4   4  30        2.23       10.01     10.43 o 
   1   5  30        3.39        3.52     10.44 o 
   2   5  30        6.23        1.18     10.47 o 
   1   1  31        3.44        7.11      8.76 o 
   2   1  31       12.38       16.76      9.59 o 
   3   1  31       44.28       26.05     11.18 o 
   4   1  31       45.16       48.54     14.25 o 
   5   1  31        6.85       25.09      9.26 o 
   6   1  31        6.29        1.00      9.58 o 
   0   2  31       11.84       21.06     21.06 o 
   1   2  31       16.45        0.00     12.16 o 
   2   2  31       35.03       35.50     11.13 o 
   3   2  31        0.41        0.99      7.07 o 
   4   2  31        0.63        2.10      7.78 o 
   5   2  31        0.38        6.22      8.01 o 
   1   3  31      187.99      143.57     26.37 o 
   2   3  31       17.27       19.41     11.44 o 
   3   3  31        4.33        2.20     10.20 o 
   4   3  31        0.24        0.00      9.97 o 
   5   3  31        5.51        6.42      9.75 o 
   0   4  31      171.84      190.49     28.80 o 
   1   4  31        0.15        0.00     10.82 o 
   2   4  31        6.44       12.47     10.70 o 
   3   4  31        0.37        4.49      9.94 o 
   4   4  31        0.55       12.36      9.41 o 
   1   5  31        1.47        1.19     11.72 o 
   0   0  32        1.02        5.08      8.54 o 
   1   0  32       96.23       95.35     12.27 o 
   2   0  32       10.34        4.47      7.55 o 
   3   0  32       21.65       24.76     10.72 o 
   4   0  32       12.76        9.92      8.22 o 
   5   0  32       44.72       46.42     10.04 o 
   1   1  32        0.24       13.62      7.87 o 
   2   1  32       12.70       17.99     10.45 o 
   3   1  32        3.30       13.73      8.06 o 
   4   1  32        1.30        3.02      8.68 o 
   5   1  32        4.81        2.01      8.70 o 
   0   2  32       25.00       17.52     17.52 o 
   1   2  32        4.99       10.63     10.63 o 
   2   2  32        2.41        8.61      8.61 o 
   3   2  32        0.32        6.27      9.56 o 
   4   2  32        3.03        6.33     10.23 o 
   5   2  32        0.78        9.37      8.21 o 
   1   3  32       81.17       52.09     18.77 o 
   2   3  32        1.72        2.20     10.09 o 
   3   3  32        0.90        6.62     10.47 o 
   4   3  32        0.51        0.00      9.26 o 
   0   4  32       29.28       30.46     30.46 o 
   1   4  32        0.00       10.42     12.20 o 
   2   4  32        0.22       13.26     13.26 o 
   3   4  32       14.97        6.85     10.81 o 
   1   1  33        2.57        2.75      7.68 o 
   2   1  33        3.94        2.94      9.62 o 
   3   1  33        6.67        3.02      9.30 o 
   4   1  33        1.16       16.22      6.87 o 
   5   1  33       15.47       11.13     11.03 o 
   0   2  33       13.66       14.56     14.56 o 
   1   2  33        3.31       10.07     10.07 o 
   2   2  33        0.12        1.05      8.52 o 
   3   2  33        8.00        9.51     11.68 o 
   4   2  33        1.99        3.17      8.33 o 
   1   3  33        4.03       11.84     11.84 o 
   2   3  33        0.65        7.68      8.66 o 
   3   3  33        3.08        5.51      9.34 o 
   0   4  33       20.37        0.00     17.10 o 
   1   4  33       17.82       31.70     12.71 o 
   2   4  33       11.52        1.15     13.03 o 
   0   0  34        0.79        1.73      7.93 o 
   1   0  34       18.62        5.17      8.93 o 
   2   0  34        0.01        1.91      6.69 o 
   3   0  34       18.47       31.58     10.11 o 
   4   0  34       12.27       22.42     10.45 o 
   1   1  34        2.55        5.56      7.96 o 
   2   1  34        0.34        9.37      9.37 o 
   3   1  34        0.12       12.11      9.25 o 
   4   1  34       12.91       10.31     10.31 o 
   0   2  34        2.34       13.55     13.55 o 
   1   2  34        1.17        3.06      9.19 o 
   2   2  34        3.02       10.42      8.39 o 
   3   2  34        7.14       15.84      9.52 o 
   4   2  34        3.06        1.05      9.96 o 
   1   3  34        0.13        8.90      9.75 o 
   2   3  34        1.06       18.87      9.76 o 
   3   3  34        7.91        1.11     10.93 o 
   1   1  35        0.25       10.03     10.03 o 
   2   1  35        0.35        0.97      8.83 o 
   3   1  35        0.05        3.06      7.75 o 
   0   2  35        6.28        1.10     12.50 o 
   1   2  35        0.11        9.81      9.81 o 
   2   2  35        5.27        5.25      8.81 o 
   3   2  35        6.49       11.72      8.91 o 
   1   3  35        0.32        1.13      8.33 o 
   0   0  36        2.66        8.92      6.43 o 
   1   0  36       11.98       22.39      7.44 o 
   2   0  36        1.36        1.01      7.07 o 
   3   0  36        9.46        8.13      9.06 o 
   1   1  36        0.14        5.66      7.71 o 
   2   1  36        4.25        6.96      8.18 o 
   3   1  36        0.03        2.04      8.78 o 
   0   2  36        1.43       13.83     13.83 o 
   1   2  36        4.13        3.16      9.68 o 
   2   2  36        0.01        0.00      9.27 o 
   1   1  37        0.28        9.22      9.22 o 
                                                 
